# Supplementary material for: 5-Bromo-2-hy­droxy­benzaldehyde 4-ethyl­thio­semicarbazone
Source: Acta Crystallogr Sect E Struct Rep Online. 2013 Apr 20;69(Pt 5):o762. doi: 10.1107/S1600536813008787 (PMC3648288; doi:10.1107/S1600536813008787)
Supplement: Supplementary file 2 [file e-69-0o762-Isup2.hkl]

# 
# h,k,l, Fc-squared, Fo-squared, sigma(Fo-squared) and status flag 
# 
data_I
_shelx_title ' shelxl in C2/c' 
_shelx_refln_list_code          4 
_shelx_F_calc_maximum      219.43 
_exptl_crystal_F_000      1216.00 
_reflns_d_resolution_high  0.8107 
 
loop_ 
 _symmetry_equiv_pos_as_xyz 
 'x, y, z' 
 '-x, y, -z+1/2' 
 'x+1/2, y+1/2, z' 
 '-x+1/2, y+1/2, -z+1/2' 
 '-x, -y, -z' 
 'x, -y, z-1/2' 
 '-x+1/2, -y+1/2, -z' 
 'x+1/2, -y+1/2, z-1/2' 
 
_cell_length_a    22.0396 
_cell_length_b    11.8443 
_cell_length_c     9.5102 
_cell_angle_alpha  90.000 
_cell_angle_beta  101.686 
_cell_angle_gamma  90.000 
 
_shelx_F_squared_multiplier     1.000 
 
loop_ 
 _refln_index_h 
 _refln_index_k 
 _refln_index_l 
 _refln_F_squared_calc 
 _refln_F_squared_meas 
 _refln_F_squared_sigma 
 _refln_observed_status 
   8   0   0     7591.61     7210.87    342.19 o 
  10   0   0      741.42      556.67     98.56 o 
  14   0   0     2712.00     2861.21    180.54 o 
  16   0   0      278.71      297.62    142.29 o 
  18   0   0     1189.38     1297.66    299.47 o 
  20   0   0     1345.01     1487.94    181.58 o 
  22   0   0     8075.95     7926.38    396.26 o 
  24   0   0     1434.17     1074.36    586.95 o 
  26   0   0     3969.46     3951.67    347.06 o 
   5   1   0    14221.46    15514.31    176.67 o 
   7   1   0     3107.63     3136.48     52.61 o 
   9   1   0     8316.33     8833.60    121.76 o 
  11   1   0     2945.70     3431.60    127.97 o 
  13   1   0     2319.12     2545.11    107.99 o 
  15   1   0     1024.92     1038.52    109.11 o 
  17   1   0       35.67       29.77     92.91 o 
  19   1   0       18.15       86.96     90.48 o 
  21   1   0      865.91      749.01    134.79 o 
  23   1   0     1852.72     1688.61    212.04 o 
  25   1   0     2729.67     2768.65    190.96 o 
   2   2   0    10808.86    11465.61    204.21 o 
   4   2   0    21456.54    23066.74    352.70 o 
   6   2   0    21511.01    20211.50    235.69 o 
   8   2   0     6252.32     5640.69    108.38 o 
  10   2   0     2870.95     2843.43    122.84 o 
  12   2   0     1522.87     1255.16     92.81 o 
  14   2   0      224.09      282.54     74.92 o 
  16   2   0        0.47      -17.38     76.21 o 
  18   2   0      755.91      827.81    117.72 o 
  20   2   0     1176.55      899.62    141.98 o 
  22   2   0     3003.82     2704.70    163.04 o 
  24   2   0      806.91      727.27    121.14 o 
  26   2   0     2115.06     2221.36    190.15 o 
   5   3   0     8022.15     7519.86     84.47 o 
   7   3   0     5699.98     6271.58     88.77 o 
   9   3   0    18651.91    17561.92    254.11 o 
  11   3   0    12271.53    13637.81    324.84 o 
  13   3   0      253.28      388.71    102.35 o 
  15   3   0     3695.19     3743.07    182.67 o 
  17   3   0     2757.57     2899.75    144.35 o 
  19   3   0     2144.02     2470.99    158.19 o 
  21   3   0      568.96      530.20    171.60 o 
  23   3   0     4209.94     4096.17    202.32 o 
  25   3   0     6946.92     7595.84    308.28 o 
   2   4   0    23178.83    22199.81    377.82 o 
   4   4   0     4359.53     4751.40     81.28 o 
   6   4   0     1601.82     1761.31     61.69 o 
   8   4   0      215.42      237.83     31.33 o 
  10   4   0      361.17      324.56     78.36 o 
  12   4   0    19077.85    20394.39    977.93 o 
  14   4   0     7636.95     7381.60    499.54 o 
  16   4   0      454.47      503.31    101.46 o 
  18   4   0        1.46       67.22     83.09 o 
  20   4   0       32.56       34.02     95.87 o 
  22   4   0     2071.80     2008.83    189.73 o 
  24   4   0       46.16      -19.58    108.30 o 
   1   5   0     7168.84     6952.30     73.56 o 
   3   5   0    24312.55    23197.04    535.57 o 
   5   5   0     5838.11     5972.47    114.13 o 
   7   5   0     3807.38     3638.55    106.55 o 
   9   5   0     8362.56     7880.83    226.11 o 
  11   5   0      253.69      167.33    110.91 o 
  13   5   0      270.12      171.32     80.16 o 
  15   5   0      506.92      520.23    134.33 o 
  17   5   0        3.06       23.52     84.81 o 
  19   5   0     1795.56     1932.05    206.48 o 
  21   5   0       79.00       44.17     78.92 o 
  23   5   0     1064.61     1099.42    211.42 o 
  25   5   0     1771.05     1732.89    215.93 o 
   2   6   0    10960.25    11735.39    173.71 o 
   4   6   0     4853.81     4972.47     98.28 o 
   6   6   0    17435.53    18303.38    425.57 o 
   8   6   0     2277.95     2079.67     91.48 o 
  10   6   0     1785.57     2062.19    126.06 o 
  12   6   0     8206.95     7016.01    394.61 o 
  14   6   0      132.38      106.22     91.91 o 
  16   6   0      869.67     1008.03    216.27 o 
  18   6   0     1251.35     1239.85    140.46 o 
  20   6   0     1831.80     2157.59    435.04 o 
  22   6   0     4473.73     4817.75    275.36 o 
  24   6   0      159.44      104.27     80.75 o 
   1   7   0     5990.90     5984.82    118.65 o 
   3   7   0       40.34       62.22     38.88 o 
   5   7   0      499.55      520.91     49.89 o 
   7   7   0       74.15       89.40     54.60 o 
   9   7   0      362.37      342.04     57.18 o 
  11   7   0      909.11      822.95     98.87 o 
  13   7   0      336.66      262.27     78.12 o 
  15   7   0     1248.46     1289.01    126.10 o 
  17   7   0      918.54      859.09    130.86 o 
  19   7   0       30.02       -7.02     92.97 o 
  21   7   0       76.78      100.59    104.52 o 
  23   7   0      424.99      415.21    177.45 o 
   0   8   0     5264.96     5586.33    174.90 o 
   4   8   0      438.87      541.26     74.73 o 
   6   8   0     7660.53     8038.56    173.07 o 
   8   8   0     2759.65     3100.35    115.03 o 
  10   8   0      741.74      732.54     80.60 o 
  12   8   0      869.76      797.49     87.37 o 
  14   8   0     5169.94     5722.62    311.38 o 
  16   8   0     1278.29     1342.12    134.80 o 
  18   8   0       61.39      -18.79     92.78 o 
  20   8   0      445.96      330.88    119.23 o 
  22   8   0      317.74      429.74    170.98 o 
   1   9   0     1403.81     1250.79     68.89 o 
   3   9   0    15658.07    14817.55    318.68 o 
   5   9   0      319.19      298.55     54.83 o 
   7   9   0       75.63       74.95     52.37 o 
  11   9   0      513.54      426.07     72.73 o 
  13   9   0      436.28      461.86    109.80 o 
  15   9   0     1036.39     1031.93    159.92 o 
  17   9   0        3.07       50.84     97.44 o 
  19   9   0     1922.61     2161.77    169.40 o 
   0  10   0     5514.06     4900.18    160.97 o 
   2  10   0      190.66      297.62     52.99 o 
   4  10   0     2010.15     2273.79    106.66 o 
   6  10   0     1459.54     1322.37     78.54 o 
   8  10   0      120.91      220.76     62.37 o 
  10  10   0      600.03      813.14    113.53 o 
  12  10   0     1278.97     1211.30    109.36 o 
  14  10   0       64.71       95.94     85.76 o 
  16  10   0      641.97      527.73    123.95 o 
  18  10   0     1136.65     1189.50    116.50 o 
   1  11   0       34.19       30.22     28.60 o 
   3  11   0     3398.76     3420.50    181.56 o 
   5  11   0     1205.68     1334.65     83.82 o 
   7  11   0     1631.61     1749.78     90.33 o 
   9  11   0      930.42      938.72     84.00 o 
  11  11   0      833.26      738.62     90.93 o 
  13  11   0      383.73      361.66     74.60 o 
  15  11   0        7.59        6.58     60.13 o 
  17  11   0       25.24       72.55     61.76 o 
   0  12   0      496.90      633.57    101.54 o 
   2  12   0     4304.37     4003.12    145.28 o 
   4  12   0      107.01      217.04     63.16 o 
   6  12   0     1183.47     1046.56     84.11 o 
   8  12   0       25.48       69.83     62.07 o 
  10  12   0       99.53       48.21     62.01 o 
  12  12   0        4.16       14.85     52.54 o 
  14  12   0      644.72      518.48    107.90 o 
   1  13   0       92.22      295.82     68.40 o 
   3  13   0      836.33      548.23     92.36 o 
   5  13   0      640.69      922.58     83.96 o 
   7  13   0      460.31      692.76     74.84 o 
   9  13   0      644.25      519.73     74.84 o 
  11  13   0       15.14      102.51     55.39 o 
   0  14   0      158.15       28.91     47.19 o 
   2  14   0      122.89      156.12     74.24 o 
   4  14   0      857.78      830.90     82.26 o 
   6  14   0       56.58       51.48     45.92 o 
 -25   1   1     3187.22     2955.79    180.88 o 
 -23   1   1     1068.26      937.47    207.45 o 
 -21   1   1     4681.08     5210.77    210.39 o 
 -19   1   1    20264.71    21391.99    719.13 o 
 -17   1   1     6745.74     6338.70    356.08 o 
 -15   1   1    24644.84    24182.14    417.96 o 
 -13   1   1    20614.62    18213.07    349.01 o 
 -11   1   1    17149.09    18588.00    291.98 o 
  -9   1   1    34291.74    34587.27    491.11 o 
  -5   1   1      752.52      707.77     31.14 o 
  -3   1   1      127.37      116.19     17.01 o 
   1   1   1     2886.65     2890.93     27.65 o 
   3   1   1      347.39      340.33     15.43 o 
   5   1   1      505.41      522.98     21.23 o 
   7   1   1    28203.41    22604.44    330.31 o 
   9   1   1    25668.82    27220.37    533.88 o 
  11   1   1     8421.07     8819.36    172.63 o 
  13   1   1    30971.54    30346.82   2725.40 o 
  15   1   1    11015.15    11106.61    252.64 o 
  17   1   1     5889.66     5990.07    641.74 o 
  19   1   1    13995.42    13242.96   1775.73 o 
  21   1   1     7541.51     7817.90    265.01 o 
  23   1   1     2523.25     2462.94    147.34 o 
  25   1   1     5594.83     5808.18    243.55 o 
 -26   2   1       88.42       41.99    115.84 o 
 -24   2   1     6070.10     5333.33    811.49 o 
 -22   2   1     3935.50     4910.88    232.95 o 
 -20   2   1      172.66      315.90    173.13 o 
 -18   2   1    20138.54    17776.13    364.73 o 
 -16   2   1    15253.84    15094.31    401.78 o 
 -12   2   1     5319.71     4940.01    155.65 o 
  -8   2   1     1177.96     1086.09     38.94 o 
  -6   2   1     7219.68     6967.88    128.58 o 
  -4   2   1    27385.21    24058.32    395.70 o 
  -2   2   1     4731.74     5177.35     51.54 o 
   0   2   1     3504.58     3386.90     48.75 o 
   6   2   1     6651.25     7060.39     77.83 o 
   8   2   1     2589.14     2870.29     64.93 o 
  10   2   1    27663.38    30908.00    362.28 o 
  12   2   1    14331.18    14579.35    324.15 o 
  14   2   1     4504.44     4686.62    176.43 o 
  16   2   1    22610.63    23983.02    922.94 o 
  18   2   1     5791.02     6172.71    208.20 o 
  20   2   1     2696.44     2995.73    199.44 o 
  22   2   1     8471.00     8421.42    288.40 o 
  24   2   1     2086.23     2131.42    166.86 o 
 -25   3   1      201.31      209.44    141.51 o 
 -23   3   1      128.26       43.13    113.16 o 
 -21   3   1      548.70      526.13    175.39 o 
 -19   3   1      144.53      197.41     98.82 o 
 -17   3   1     1195.58     1025.99    159.87 o 
 -15   3   1       25.39       -6.74     85.95 o 
 -13   3   1     2269.81     2286.05    106.06 o 
 -11   3   1      138.98       52.40     43.71 o 
  -9   3   1     1443.87     1274.93     90.19 o 
  -7   3   1     3278.33     3777.18    127.79 o 
  -5   3   1     1589.86     1491.67     37.59 o 
  -3   3   1     5481.31     5182.45     66.59 o 
  -1   3   1     5747.24     5978.46     58.81 o 
   1   3   1     8618.82     8937.84     77.66 o 
   3   3   1      374.40      371.03     20.02 o 
   5   3   1     3536.98     3430.19     81.23 o 
   7   3   1      134.75      117.67     26.59 o 
   9   3   1      234.64      409.05     43.03 o 
  11   3   1       38.64       50.68     65.73 o 
  13   3   1      242.24      237.79     79.52 o 
  15   3   1     2436.66     1981.77    178.97 o 
  17   3   1       83.80       78.84     76.33 o 
  19   3   1      172.19      243.96    102.63 o 
  21   3   1      312.58      198.32    100.10 o 
  23   3   1        4.92       36.13     96.88 o 
  25   3   1       33.08       32.18    112.07 o 
 -24   4   1     1867.41     1725.69    288.00 o 
 -22   4   1     6088.11     5822.60    243.42 o 
 -20   4   1     3136.84     3319.89    175.55 o 
 -18   4   1    10592.93    11302.82    352.09 o 
 -16   4   1    16608.91    16075.64    812.66 o 
 -14   4   1     7074.07     7613.25    456.98 o 
 -12   4   1    20413.46    19624.71    334.92 o 
 -10   4   1    27189.90    26584.74    627.93 o 
  -8   4   1     8441.84     9178.06    195.96 o 
  -6   4   1    22049.64    22161.77    221.83 o 
  -4   4   1     3280.07     3155.58     69.89 o 
  -2   4   1     3108.25     3528.56     48.73 o 
   0   4   1     8347.08     8644.47     80.48 o 
   2   4   1     4002.63     4324.21     65.02 o 
   4   4   1    12968.38    13530.90    131.37 o 
   6   4   1     2755.19     2718.27    169.74 o 
   8   4   1     3859.31     4066.07    100.18 o 
  10   4   1    29294.03    32182.47   1234.85 o 
  12   4   1    12310.11    12757.06    371.06 o 
  14   4   1     3546.78     3889.80    157.48 o 
  16   4   1    17096.74    15945.00    400.01 o 
  18   4   1     9283.74     8604.77    420.85 o 
  20   4   1     1751.09     1665.81    160.68 o 
  22   4   1     7287.87     7478.03    501.07 o 
  24   4   1     4863.10     5146.48    222.84 o 
 -25   5   1     2558.78     2505.16    170.10 o 
 -23   5   1       86.97       83.31     98.50 o 
 -21   5   1      445.75      654.14    182.08 o 
 -19   5   1     8097.56     8424.31    274.40 o 
 -17   5   1     2960.01     2881.99    189.88 o 
 -15   5   1     7738.52     8028.02    238.42 o 
 -13   5   1     4969.17     5252.78    230.46 o 
 -11   5   1     4330.27     4700.62    147.95 o 
  -9   5   1    18216.07    19102.76    315.49 o 
  -7   5   1    13685.83    12548.74    205.44 o 
  -5   5   1       40.88       41.34     24.06 o 
  -3   5   1     1924.16     1895.48     46.10 o 
  -1   5   1      132.19      159.44     20.26 o 
   1   5   1      149.83      106.19     20.75 o 
   3   5   1      656.92      699.46     37.35 o 
   5   5   1      969.52      825.01    117.93 o 
   7   5   1    17515.41    17731.20    212.72 o 
   9   5   1     5737.51     6040.63    242.86 o 
  11   5   1      492.01      539.53     86.26 o 
  13   5   1    19533.36    20245.07    457.26 o 
  15   5   1     4526.83     4357.54    165.75 o 
  17   5   1      106.24      107.56    119.95 o 
  19   5   1     6401.82     6501.25    218.29 o 
  21   5   1     3707.16     3784.86    208.24 o 
  23   5   1      179.16       52.95    101.36 o 
 -24   6   1       10.92       23.54     98.51 o 
 -22   6   1      357.27      201.83    116.00 o 
 -20   6   1     1433.73     1155.48    157.27 o 
 -18   6   1       74.22       27.79     38.73 o 
 -16   6   1     2277.08     2566.49    283.65 o 
 -14   6   1       24.99       22.13     47.55 o 
 -12   6   1     4480.89     4704.37    179.34 o 
 -10   6   1     1577.64     1827.11    200.51 o 
  -8   6   1     2732.04     2558.27    154.04 o 
  -6   6   1      670.10      651.02     62.77 o 
  -4   6   1      719.71      632.72     43.14 o 
  -2   6   1     3618.45     4223.79    158.09 o 
   0   6   1        0.89        0.23     20.67 o 
   2   6   1    18534.94    20478.48    218.95 o 
   4   6   1     7743.08     8214.11    115.97 o 
   6   6   1     1216.13     1245.97     49.79 o 
   8   6   1      878.01      948.10     84.00 o 
  10   6   1      485.77      606.68    118.29 o 
  12   6   1     1309.99     1281.44    141.67 o 
  14   6   1     4208.67     4387.48    230.38 o 
  16   6   1      136.20      110.80     89.10 o 
  18   6   1      502.65      554.14    131.53 o 
  20   6   1      983.04     1057.54    188.54 o 
  22   6   1       53.36       37.66     73.48 o 
 -23   7   1       69.90       26.35    102.80 o 
 -21   7   1     5292.00     5047.91    228.27 o 
 -19   7   1     2492.34     2794.55    202.91 o 
 -17   7   1      969.46      967.88    132.69 o 
 -15   7   1     5096.11     5351.43    288.77 o 
 -13   7   1    23160.58    23453.41    444.18 o 
 -11   7   1     1341.15     1258.67    124.60 o 
  -9   7   1    10133.16    11627.87    775.41 o 
  -7   7   1     5288.76     5104.11    382.25 o 
  -5   7   1      103.48       94.30     53.42 o 
  -3   7   1      347.46      335.80     50.53 o 
  -1   7   1    16187.72    17381.99    211.59 o 
   1   7   1     1053.86     1039.69     40.78 o 
   3   7   1      315.79      303.85     31.78 o 
   5   7   1     1955.85     2132.31     62.83 o 
   7   7   1     5554.41     5258.86    243.59 o 
   9   7   1     4698.35     4699.59    177.57 o 
  11   7   1     1287.00     1227.18     98.96 o 
  13   7   1     4529.61     4664.53    154.62 o 
  15   7   1     9716.58     9443.83    465.82 o 
  17   7   1     2323.24     2320.64    143.14 o 
  19   7   1     4822.80     5789.42    226.56 o 
  21   7   1     2134.20     2061.57    165.27 o 
 -22   8   1      976.93     1100.85    151.84 o 
 -20   8   1      114.33       43.97     79.37 o 
 -18   8   1     3637.97     3872.32    201.20 o 
 -16   8   1     6159.33     6231.16    236.28 o 
 -14   8   1      981.07      975.49    109.06 o 
 -12   8   1     1201.01      987.52     86.45 o 
 -10   8   1     8563.20     9526.20    607.84 o 
  -8   8   1      154.17      114.93     54.49 o 
  -6   8   1     4249.44     4103.61    114.19 o 
  -4   8   1     2316.07     2669.81    207.92 o 
  -2   8   1     6115.81     7523.64    563.92 o 
   0   8   1       17.40       23.88     40.08 o 
   2   8   1     2808.50     2971.98    169.22 o 
   4   8   1     1145.52     1082.67    119.26 o 
   6   8   1       33.59       30.05     51.53 o 
   8   8   1       22.96        1.00     35.91 o 
  10   8   1     6478.94     6355.16    347.67 o 
  12   8   1     3329.15     3320.64    211.14 o 
  14   8   1       92.85       92.18     65.55 o 
  16   8   1     1794.36     1955.30    142.91 o 
  18   8   1      181.63      115.33     84.48 o 
  20   8   1       14.89       29.83     82.26 o 
 -21   9   1     1093.53     1218.81    142.40 o 
 -19   9   1      134.93      171.44    144.78 o 
 -17   9   1     1046.08     1202.75    150.80 o 
 -15   9   1      389.40      596.85     94.24 o 
 -13   9   1      151.10      259.44     75.04 o 
 -11   9   1      343.85      469.46     72.01 o 
  -9   9   1        7.28      -18.84     45.74 o 
  -7   9   1      590.06      725.02     69.96 o 
  -5   9   1     2424.95     2482.52    165.64 o 
  -3   9   1      395.75      413.41     55.21 o 
  -1   9   1       46.35       36.97     36.95 o 
   1   9   1     1424.07     1361.27     69.24 o 
   3   9   1      125.25      128.82     44.01 o 
   5   9   1       51.15       95.76     52.41 o 
   7   9   1      264.67      249.03     51.55 o 
   9   9   1       65.98      123.85     66.94 o 
  11   9   1     2054.26     2144.79    156.70 o 
  13   9   1      202.11      204.36     85.32 o 
  15   9   1      332.42      345.98    144.00 o 
  17   9   1      517.18      532.59    159.93 o 
  19   9   1        5.14       76.47     77.79 o 
 -18  10   1      152.00      120.09     69.72 o 
 -16  10   1     3310.74     3179.91    286.02 o 
 -14  10   1      114.84      126.53     74.58 o 
 -12  10   1     8789.83     9041.47    211.23 o 
 -10  10   1     1105.00     1088.36     91.35 o 
  -8  10   1      172.06      203.15     63.20 o 
  -6  10   1      314.48      325.24     61.70 o 
  -4  10   1      732.82      770.12     72.67 o 
  -2  10   1      524.04      495.13     75.69 o 
   0  10   1     1939.01     1798.75    110.48 o 
   2  10   1     1058.39     1194.38     71.69 o 
   4  10   1       67.46       79.13     47.34 o 
   6  10   1     2795.14     2965.82    160.16 o 
   8  10   1      275.54      292.25     57.38 o 
  10  10   1      432.98      457.65     95.94 o 
  12  10   1      701.83      749.92     83.45 o 
  14  10   1     1343.35     1154.42    122.60 o 
  16  10   1     1908.95     1831.08    108.47 o 
  18  10   1     1881.57     1969.08    132.50 o 
 -17  11   1       48.22      105.18     90.46 o 
 -15  11   1       69.60       41.53     58.85 o 
 -13  11   1     2825.82     2309.92    200.79 o 
 -11  11   1     1923.20     2526.86    129.82 o 
  -9  11   1     1710.20     1365.35    163.02 o 
  -7  11   1     2597.95     2445.58    107.48 o 
  -5  11   1      426.77      561.30     79.63 o 
  -3  11   1      371.23      410.09     65.05 o 
  -1  11   1     2546.95     2316.76     89.11 o 
   1  11   1     1789.83     1821.87     81.78 o 
   3  11   1       37.62       37.17     44.14 o 
   5  11   1      555.38      589.37     62.26 o 
   7  11   1      555.33      475.04     63.62 o 
   9  11   1      484.04      353.98     65.17 o 
  11  11   1        3.09      -19.40     50.11 o 
  13  11   1      915.09      770.94     78.79 o 
  15  11   1      890.81      677.64     86.19 o 
 -14  12   1     2503.31     2875.70    177.19 o 
 -12  12   1       15.99       73.51     54.33 o 
 -10  12   1      628.19      443.88     69.51 o 
  -8  12   1      980.20     1158.41     89.29 o 
  -6  12   1       95.50      182.47     73.76 o 
  -4  12   1       13.34       22.89     55.67 o 
  -2  12   1     1767.45     1831.83    100.33 o 
   0  12   1      202.88      143.92     60.66 o 
   2  12   1     1055.01     1175.67    111.24 o 
   4  12   1       19.09       97.28     65.63 o 
   6  12   1        1.58       -8.92     29.53 o 
   8  12   1        5.63       44.92     58.02 o 
  10  12   1       18.97       20.28     51.00 o 
  12  12   1      179.72      261.79     97.35 o 
  14  12   1      288.37      469.38    130.61 o 
 -11  13   1      321.51      229.72     89.16 o 
  -9  13   1       37.53       16.43     57.17 o 
  -7  13   1      338.99      353.20     84.22 o 
  -5  13   1       55.58       25.93     53.10 o 
  -3  13   1      352.13      224.15     52.62 o 
  -1  13   1     1132.82      991.87     90.70 o 
   1  13   1     1136.09     1163.91    110.62 o 
   3  13   1        0.36       -2.12     50.03 o 
   5  13   1       65.44       60.95     62.38 o 
   7  13   1     1183.62     1283.57    189.07 o 
   9  13   1        4.93       28.67     95.50 o 
  11  13   1       30.04       25.85    106.61 o 
  -6  14   1      164.74       31.00     61.60 o 
  -4  14   1        2.91       29.96     43.04 o 
  -2  14   1      230.59      355.61     84.79 o 
   0  14   1      744.40      638.00    278.78 o 
   2  14   1       90.02       31.16     67.64 o 
   4  14   1      123.30      165.56     79.24 o 
   6  14   1       27.07       54.19     90.19 o 
 -26   0   2    11259.13    11321.47    464.06 o 
 -24   0   2     2245.38     2177.55    202.04 o 
 -22   0   2    27707.82    26021.03    587.59 o 
 -20   0   2      444.83      706.52    442.00 o 
 -18   0   2      217.91      398.28    179.33 o 
 -16   0   2     2979.41     2758.78    197.93 o 
 -14   0   2     3826.86     4089.05    208.80 o 
 -12   0   2     4792.30     4705.39    316.14 o 
 -10   0   2     1537.50     1801.26    222.81 o 
  -8   0   2    14370.99    12707.69    174.82 o 
   8   0   2     4951.09     4243.07    194.91 o 
  10   0   2     9586.57     9523.03    246.65 o 
  12   0   2     7730.05     8259.11    290.78 o 
  14   0   2    11400.59    10313.38    315.82 o 
  16   0   2      249.28      369.85    199.86 o 
  18   0   2     5531.60     4779.39    404.48 o 
  20   0   2     7485.57     6885.84    596.37 o 
  22   0   2     3204.98     3013.48    238.60 o 
  24   0   2      414.95      364.37    227.72 o 
 -27   1   2      152.87      205.50    136.95 o 
 -25   1   2     2349.53     2279.24    330.96 o 
 -23   1   2     2330.57     2269.09    174.18 o 
 -21   1   2      275.23      426.55    129.84 o 
 -19   1   2     2338.86     2433.15    149.95 o 
 -17   1   2     3359.11     3178.23    177.68 o 
 -15   1   2      689.76      633.85     87.60 o 
 -13   1   2     1698.73     1849.61    188.31 o 
 -11   1   2      376.77      489.40    101.12 o 
  -9   1   2      984.71     1035.18    107.87 o 
  -7   1   2      163.71      146.40     25.42 o 
  -5   1   2     2109.76     2199.00     49.33 o 
  -3   1   2    13180.30    14510.55    130.55 o 
   1   1   2     5867.90     5663.83     56.56 o 
   5   1   2     1960.39     1954.75     51.74 o 
   7   1   2     6318.45     6994.87    119.67 o 
   9   1   2     6691.90     5999.63    102.19 o 
  11   1   2     2632.88     2720.94    111.85 o 
  13   1   2      897.45      897.60     88.85 o 
  15   1   2     8784.07     9671.72    253.87 o 
  17   1   2     8069.39     8192.02    201.86 o 
  19   1   2       15.88       26.92     84.44 o 
  21   1   2      133.86       66.96     83.97 o 
  23   1   2      323.51      376.72    107.30 o 
  25   1   2      454.68      217.83    115.00 o 
 -26   2   2     1520.53     1565.30    278.33 o 
 -24   2   2     1178.47     1195.23    174.12 o 
 -22   2   2     3116.01     3071.77    176.98 o 
 -20   2   2     1824.82     1674.25    194.48 o 
 -18   2   2      981.45     1051.03    105.23 o 
 -16   2   2     2302.30     2378.17    127.04 o 
 -14   2   2      624.84      667.44     76.55 o 
 -12   2   2     5287.44     5116.45    333.33 o 
 -10   2   2       73.01       77.88     56.63 o 
  -8   2   2      499.83      393.40     32.81 o 
  -6   2   2    10406.10    10063.46    132.16 o 
  -4   2   2     2653.59     2320.09     58.79 o 
   2   2   2     8475.05     8256.20     68.14 o 
   4   2   2     3572.62     3268.87     43.56 o 
   6   2   2    14954.73    13700.39    125.50 o 
   8   2   2     5214.87     4761.30    163.29 o 
  10   2   2     2475.85     2559.66    103.54 o 
  12   2   2     8293.62     7490.08    166.97 o 
  14   2   2     1753.90     1500.46    119.78 o 
  16   2   2      180.38      120.50     69.70 o 
  18   2   2       23.78       52.43     82.43 o 
  20   2   2      109.69       44.48     85.68 o 
  22   2   2      345.97      334.69    122.12 o 
  24   2   2       90.57       84.29     77.73 o 
 -25   3   2    11035.92    11486.64    658.89 o 
 -23   3   2     9345.82     9868.28    372.99 o 
 -21   3   2     1357.56     1215.76    180.11 o 
 -19   3   2     5232.30     5119.11    382.13 o 
 -17   3   2     1749.89     1585.86     99.24 o 
 -15   3   2      478.88      515.92    199.82 o 
 -13   3   2     1072.49     1131.59    118.98 o 
 -11   3   2      184.40      155.59     69.35 o 
  -9   3   2    23325.68    24221.48    336.60 o 
  -7   3   2      761.71      768.47     41.79 o 
  -5   3   2    24020.29    24096.47    774.29 o 
   1   3   2     3863.70     3597.45     36.52 o 
   5   3   2     7465.77     8428.76    124.13 o 
   7   3   2    14962.63    14989.88    167.75 o 
  11   3   2     4255.43     4242.15    145.59 o 
  13   3   2      189.29      168.08     83.06 o 
  15   3   2    20281.31    21215.91    469.21 o 
  17   3   2     1772.93     1757.25    120.39 o 
  19   3   2      472.39      494.04    113.46 o 
  21   3   2      145.54      234.41    186.74 o 
  23   3   2     2318.30     2431.26    628.62 o 
 -26   4   2      935.62      928.98    212.95 o 
 -24   4   2      102.57       21.53     80.73 o 
 -22   4   2     6614.80     6322.46    636.23 o 
 -20   4   2      898.80      647.60    117.58 o 
 -18   4   2      324.00      374.13    108.58 o 
 -16   4   2     1075.51     1189.90    150.24 o 
 -14   4   2      160.86      137.14     89.28 o 
 -12   4   2     4244.71     4445.67    193.58 o 
 -10   4   2       76.68       15.82     54.19 o 
  -8   4   2      238.93      229.03     36.82 o 
  -6   4   2     1318.00     1319.60     49.95 o 
  -4   4   2       65.03       76.37     17.54 o 
  -2   4   2      964.29     1138.05     33.51 o 
   0   4   2    12071.42    13820.90    182.64 o 
   2   4   2    11104.16    12343.92    125.03 o 
   4   4   2       22.99       36.82     21.33 o 
   6   4   2     8870.49     9633.75    130.95 o 
   8   4   2      445.39      386.52     34.06 o 
  10   4   2      294.94      317.65     68.03 o 
  12   4   2     1277.49     1653.93    127.35 o 
  14   4   2     6513.02     7351.44    214.86 o 
  16   4   2     3096.50     3082.35    146.73 o 
  18   4   2      880.70      725.87     86.98 o 
  20   4   2     2389.84     2398.24    158.45 o 
  22   4   2       90.42       78.51    110.37 o 
  24   4   2       37.91       53.21     87.83 o 
 -25   5   2     2081.48     1975.67    183.10 o 
 -23   5   2     1262.75     1304.46    197.85 o 
 -21   5   2      339.17      254.73    100.78 o 
 -19   5   2     2851.74     2811.20    166.18 o 
 -17   5   2      534.59      543.61    139.25 o 
 -15   5   2        1.10       22.56     56.08 o 
 -13   5   2       64.01       57.90     85.03 o 
 -11   5   2      461.88      458.64     76.39 o 
  -9   5   2     6863.69     7370.56    186.61 o 
  -7   5   2     1059.50     1013.21     45.02 o 
  -5   5   2     2889.65     2358.76     61.25 o 
  -3   5   2    15327.99    14057.12    145.96 o 
  -1   5   2     1783.74     1611.01     96.96 o 
   1   5   2    20781.13    20173.21    256.83 o 
   3   5   2     9951.74    10013.84    118.13 o 
   5   5   2    14061.24    14376.80    168.25 o 
   7   5   2     3087.67     2954.50     75.51 o 
   9   5   2     6332.24     6770.61    122.65 o 
  11   5   2     1501.42     1478.82    107.62 o 
  13   5   2     2390.88     2496.37    233.44 o 
  15   5   2       49.28       66.51     67.25 o 
  17   5   2     2612.60     2747.79    196.00 o 
  19   5   2     1476.57     1325.80    129.04 o 
  21   5   2       21.97       61.17    102.78 o 
  23   5   2      328.09      213.22    156.12 o 
 -24   6   2     1376.26     1337.10    226.07 o 
 -22   6   2     6604.43     6714.77    263.24 o 
 -20   6   2     2112.98     2371.68    215.93 o 
 -18   6   2       20.79       26.78     74.73 o 
 -16   6   2     2768.15     3187.17    152.68 o 
 -14   6   2       51.98       81.41     87.36 o 
 -12   6   2     5281.30     5093.64    179.68 o 
 -10   6   2     1372.81     1357.11    170.47 o 
  -8   6   2      765.94      684.93     78.56 o 
  -6   6   2    20849.08    22795.95    333.65 o 
  -4   6   2     4241.87     4169.54     78.90 o 
  -2   6   2    16380.43    18082.79    189.68 o 
   0   6   2    37310.95    35701.00    331.60 o 
   2   6   2     2271.35     2023.56    138.22 o 
   4   6   2     7085.56     6755.86    101.00 o 
   6   6   2    23150.58    23893.20    616.87 o 
   8   6   2     3611.33     3746.50     88.86 o 
  10   6   2     1700.29     1723.12    106.11 o 
  12   6   2     7770.24     7767.49    276.24 o 
  14   6   2     1020.50      875.87    134.99 o 
  16   6   2       24.87       48.82     66.85 o 
  18   6   2      250.04      202.31    112.21 o 
  20   6   2      502.44      616.38    180.08 o 
  22   6   2     1361.73     1504.32    158.49 o 
 -23   7   2      541.64      355.49    138.20 o 
 -21   7   2      354.78      428.00    172.33 o 
 -19   7   2      285.21      331.99    144.52 o 
 -17   7   2      162.90      155.17    110.00 o 
 -15   7   2      175.08      123.79    113.33 o 
 -13   7   2      351.57      349.66    100.58 o 
 -11   7   2       12.89       41.14     55.74 o 
  -9   7   2     4574.26     4803.19    296.61 o 
  -7   7   2     3617.71     3851.76    364.25 o 
  -5   7   2        2.19       25.50     39.55 o 
  -3   7   2     2651.09     2824.01     63.84 o 
  -1   7   2      328.59      311.77     25.31 o 
   1   7   2      969.89      917.00     38.49 o 
   3   7   2    17055.22    17908.75    440.33 o 
   5   7   2     1902.08     1933.94     60.10 o 
   7   7   2      297.14      317.86     37.91 o 
   9   7   2     1147.02     1113.42     78.42 o 
  11   7   2        0.94       32.37     69.06 o 
  13   7   2      222.87      221.41    137.79 o 
  15   7   2     5904.88     6114.80    201.71 o 
  17   7   2     1969.41     2011.80    154.38 o 
  19   7   2      262.50      184.58     76.25 o 
  21   7   2        4.75       32.25     75.14 o 
 -22   8   2       61.67        9.06     87.60 o 
 -20   8   2     4754.38     4986.17    211.25 o 
 -18   8   2       32.43       84.63     82.42 o 
 -16   8   2      336.09      332.79    116.79 o 
 -14   8   2       41.89       63.53     61.76 o 
 -12   8   2      125.50      146.03     97.08 o 
 -10   8   2     1082.58     1117.35     84.10 o 
  -8   8   2      440.61      568.65    129.97 o 
  -6   8   2     2343.74     2371.67     92.08 o 
  -4   8   2     2813.97     2928.20    122.88 o 
  -2   8   2     4039.87     4176.83    109.80 o 
   0   8   2     4221.17     4443.50     87.64 o 
   2   8   2     1456.11     1593.03     71.86 o 
   4   8   2     8401.95     8878.15    158.70 o 
   6   8   2     1875.12     1842.06     85.58 o 
   8   8   2     2665.32     2754.12    215.16 o 
  10   8   2     1441.33     1710.39    132.95 o 
  12   8   2     2788.68     2993.33    184.60 o 
  14   8   2     1753.14     1830.40    193.26 o 
  16   8   2     2127.30     1853.84    157.54 o 
  18   8   2        5.67       23.44     45.54 o 
  20   8   2        3.90       59.13     71.04 o 
 -21   9   2      262.26      199.32    158.12 o 
 -19   9   2     2032.69     2064.14    166.92 o 
 -17   9   2      669.44      721.00    100.88 o 
 -15   9   2      983.16      967.69    126.00 o 
 -13   9   2       54.67       33.03     45.57 o 
 -11   9   2      455.82      519.44     80.87 o 
  -9   9   2     4174.71     4269.05    144.50 o 
  -7   9   2       49.22       76.92     66.33 o 
  -5   9   2      792.34      660.59     59.85 o 
  -3   9   2    10118.59    10438.49    241.47 o 
  -1   9   2      484.24      462.59     59.27 o 
   1   9   2     3608.37     2929.28     96.28 o 
   3   9   2     4491.44     4489.85    154.81 o 
   5   9   2     2156.80     2046.23     78.33 o 
   7   9   2     1460.67     1233.64     98.84 o 
   9   9   2     3716.28     3629.42    293.03 o 
  11   9   2       26.32       53.31     53.36 o 
  13   9   2      841.56      841.35     93.04 o 
  15   9   2      488.56      477.73    140.66 o 
  17   9   2      359.74      262.63    116.41 o 
  19   9   2     1646.94     1695.93    219.88 o 
 -18  10   2      710.09      698.02    135.76 o 
 -16  10   2      343.55      305.32     74.76 o 
 -14  10   2       64.66       20.71     64.61 o 
 -12  10   2     2264.27     2497.95    210.73 o 
 -10  10   2      713.49      782.18    113.30 o 
  -8  10   2      787.94     1016.48    125.34 o 
  -6  10   2      349.32      320.19     62.72 o 
  -4  10   2      194.64      254.94     63.61 o 
  -2  10   2      369.57      239.32     61.11 o 
   0  10   2     1239.10      928.98     57.93 o 
   2  10   2     1024.49     1268.85    208.52 o 
   4  10   2       13.79       33.33     37.01 o 
   6  10   2      111.85       75.16     44.11 o 
   8  10   2      815.26     1039.94     72.21 o 
  10  10   2       35.52      -26.18     44.36 o 
  12  10   2      504.87      417.89     63.31 o 
  14  10   2       32.83       41.49     58.60 o 
  16  10   2       19.63      -14.01    120.06 o 
 -17  11   2       20.47        0.98     55.48 o 
 -15  11   2       12.74        6.08     58.78 o 
 -13  11   2       58.93       26.42     56.93 o 
 -11  11   2      371.15      399.15     87.50 o 
  -9  11   2       14.80        9.40     57.62 o 
  -7  11   2      573.00      564.50     73.17 o 
  -5  11   2      405.99      473.71     82.44 o 
  -3  11   2     2531.86     2857.63    216.49 o 
  -1  11   2      236.02      275.95     61.24 o 
   1  11   2     1601.78     1864.31     87.93 o 
   3  11   2       23.31       22.78     38.15 o 
   5  11   2     2364.00     2757.76    106.01 o 
   7  11   2      297.50      401.05     63.22 o 
   9  11   2     1294.83     1322.76    161.37 o 
  11  11   2      742.58      841.56    162.74 o 
  13  11   2        3.00       32.05    104.92 o 
  15  11   2      738.08      479.61    138.74 o 
 -14  12   2        2.01       15.94     54.15 o 
 -12  12   2      599.23      531.25     83.35 o 
 -10  12   2      234.13      302.73     74.94 o 
  -8  12   2       36.85       11.35     69.65 o 
  -6  12   2     1999.63     1709.20    100.65 o 
  -4  12   2       32.55       39.99     45.15 o 
  -2  12   2      172.82       89.95     58.84 o 
   0  12   2     2817.09     2782.89    116.35 o 
   2  12   2      108.18      207.08     57.94 o 
   4  12   2      543.98      453.99     74.69 o 
   6  12   2     2154.81     1697.06    164.03 o 
   8  12   2       16.75       65.55    145.43 o 
  10  12   2      172.82       89.87    107.74 o 
  12  12   2     2036.19     1895.15    178.36 o 
 -11  13   2      452.73      571.14     91.92 o 
  -9  13   2      801.67      701.11     82.32 o 
  -7  13   2     1320.16     1611.07    106.89 o 
  -5  13   2      119.66      326.39     75.44 o 
  -3  13   2     2079.59     1726.09    136.69 o 
  -1  13   2      455.43      785.28    241.09 o 
   1  13   2       96.43      200.51    219.51 o 
   3  13   2      181.73       92.68     96.23 o 
   5  13   2      193.38      377.58    133.59 o 
   7  13   2      170.06      396.67    140.44 o 
   9  13   2      361.16      308.01    135.93 o 
  -6  14   2       87.20      119.34     83.83 o 
  -4  14   2      407.48      435.16    133.83 o 
  -2  14   2        5.02       26.98     43.00 o 
   0  14   2        9.21        2.82     29.15 o 
   2  14   2      535.93      502.15    135.93 o 
   4  14   2        6.93       10.47     74.00 o 
 -27   1   3     1069.57     1071.48    184.27 o 
 -25   1   3     1922.15     1693.55    151.54 o 
 -23   1   3      254.17      277.41    169.91 o 
 -21   1   3     4231.91     4026.83    285.14 o 
 -19   1   3    11424.23    10764.54    251.27 o 
 -17   1   3     3179.74     2872.74    178.12 o 
 -15   1   3    35192.96    33900.04    595.36 o 
 -13   1   3    28107.33    27905.04    444.58 o 
 -11   1   3    18095.88    18545.59    321.69 o 
  -9   1   3    24774.37    24433.34    523.29 o 
  -7   1   3    27381.28    25723.97    425.98 o 
  -5   1   3     5630.51     5176.56     89.87 o 
  -1   1   3    13780.43    14295.79    239.84 o 
   1   1   3     2951.45     3237.35     36.78 o 
   3   1   3       82.86       71.47     11.53 o 
   5   1   3     8301.19     9454.42     89.62 o 
   7   1   3    17842.65    18776.32    199.44 o 
   9   1   3     5126.63     5365.52    118.88 o 
  11   1   3     2867.80     2432.11     97.53 o 
  13   1   3    35247.43    35134.20    379.52 o 
  15   1   3     3806.80     3957.09    135.08 o 
  17   1   3      895.34      868.26    129.55 o 
  19   1   3    18213.06    18563.94    375.94 o 
  21   1   3     4792.03     4936.53    200.31 o 
  23   1   3     2120.42     1961.85    162.79 o 
 -26   2   3       61.62       29.05     82.91 o 
 -24   2   3     1493.45     1601.77    230.52 o 
 -22   2   3     7258.75     7413.15    286.67 o 
 -20   2   3      193.12      207.13    127.82 o 
 -18   2   3    11760.52    12267.64    257.92 o 
 -16   2   3    12890.51    13088.20    373.47 o 
 -14   2   3     7635.16     8190.09    207.39 o 
 -12   2   3    35505.10    30480.49    703.95 o 
 -10   2   3    24189.71    24505.83    352.13 o 
  -8   2   3     8588.50     9338.22    133.62 o 
  -6   2   3    12943.71    12786.11    132.97 o 
  -4   2   3    23788.84    26326.70    506.10 o 
  -2   2   3      584.79      658.47     22.89 o 
   2   2   3      902.91      773.43     21.06 o 
   4   2   3     4889.88     5780.68     64.00 o 
   6   2   3     5938.07     5698.46     81.79 o 
   8   2   3       41.42       55.65     32.07 o 
  10   2   3    29803.94    30509.21    484.52 o 
  12   2   3     9343.55    10218.53    214.22 o 
  14   2   3     2921.11     2704.88    109.81 o 
  16   2   3      702.57      496.56     69.05 o 
  18   2   3    18386.49    20339.28    346.42 o 
  20   2   3      661.53      583.97    105.60 o 
  22   2   3    11437.09    12871.82    294.56 o 
  24   2   3     3239.69     2966.39    206.86 o 
 -25   3   3       13.02       37.27     80.31 o 
 -23   3   3      178.02      215.81    146.40 o 
 -21   3   3      840.00      857.01    165.23 o 
 -19   3   3      319.30      278.48    110.88 o 
 -17   3   3      247.04      210.48     88.59 o 
 -15   3   3      357.64      460.98    111.40 o 
 -13   3   3     2120.15     1925.77    111.63 o 
 -11   3   3      253.74      134.19     78.59 o 
  -9   3   3      743.77      658.68     91.27 o 
  -7   3   3     4070.36     4385.31     89.85 o 
  -5   3   3      202.79      302.30     24.79 o 
  -3   3   3     2315.12     2844.07     44.45 o 
  -1   3   3     1474.69     1379.38     48.71 o 
   1   3   3     3702.87     3818.47    179.45 o 
   3   3   3      155.79      100.15     30.37 o 
   5   3   3     3208.37     3531.61     86.29 o 
   7   3   3      597.83      736.93     36.14 o 
   9   3   3      537.44      492.33     34.84 o 
  11   3   3     1391.74     1478.16     95.95 o 
  13   3   3     2574.59     2755.18    122.09 o 
  15   3   3      905.22      815.20     95.92 o 
  17   3   3     2663.87     2261.24    120.14 o 
  19   3   3      175.91      274.90    134.35 o 
  21   3   3      343.79      324.64     91.69 o 
  23   3   3      206.59      256.09    131.83 o 
 -26   4   3       10.42      -33.10    124.58 o 
 -24   4   3     2185.17     2519.38    265.12 o 
 -22   4   3     2724.89     2946.13    212.31 o 
 -20   4   3      546.78      589.79    252.33 o 
 -18   4   3    11727.27    11817.55    565.68 o 
 -16   4   3    19757.61    20258.50   1661.63 o 
 -14   4   3     6790.43     6860.15    198.45 o 
 -12   4   3    19437.70    19061.25   1078.63 o 
 -10   4   3    32924.45    32495.38    589.15 o 
  -8   4   3     2779.97     2472.72     86.40 o 
  -6   4   3    16406.75    16546.48    178.70 o 
  -2   4   3     2512.74     2421.73     69.34 o 
   0   4   3       30.68        8.05     56.69 o 
   2   4   3     3031.75     2976.15     76.87 o 
   4   4   3     1230.78     1126.43     35.45 o 
   6   4   3      244.11      228.09     32.14 o 
   8   4   3      892.00      812.43     74.55 o 
  10   4   3     9288.85     8999.07    620.56 o 
  12   4   3    10575.71    10505.66    258.30 o 
  14   4   3     5470.41     5243.90    437.69 o 
  16   4   3     7110.71     7144.30    352.59 o 
  18   4   3     3825.79     4043.34    397.39 o 
  20   4   3     3344.03     3665.36    242.62 o 
  22   4   3     5912.11     7489.21    254.92 o 
 -25   5   3      899.83      823.72    152.28 o 
 -23   5   3       28.55       42.39     79.91 o 
 -21   5   3     2694.15     2556.93    197.07 o 
 -19   5   3     5278.21     5308.16    262.23 o 
 -17   5   3      533.02      370.16    109.45 o 
 -15   5   3    14420.76    14159.05    785.24 o 
 -13   5   3    17671.67    18372.17    409.21 o 
 -11   5   3     3712.53     4085.45    176.77 o 
  -9   5   3     6659.65     6537.96    225.97 o 
  -7   5   3    15959.17    16926.72    207.88 o 
  -5   5   3      563.75      570.09     30.92 o 
  -3   5   3     6296.57     6028.70     82.67 o 
  -1   5   3    12289.11    13490.00    136.23 o 
   1   5   3      297.85      241.74     35.09 o 
   3   5   3      666.29      877.43     63.11 o 
   5   5   3     5989.35     6458.74    102.09 o 
   7   5   3     9338.29    10151.26    151.68 o 
   9   5   3     2751.60     2972.65     76.59 o 
  11   5   3     1112.60     1084.81    106.99 o 
  13   5   3    12731.02    14839.03    238.68 o 
  15   5   3      135.02      107.76    100.09 o 
  17   5   3      162.79      177.98    101.87 o 
  19   5   3    10721.80    11197.24    256.29 o 
  21   5   3     1053.16     1024.21    125.66 o 
 -24   6   3       47.21      -21.55    111.20 o 
 -22   6   3        2.82        5.02     63.84 o 
 -20   6   3     2932.03     2584.26    156.24 o 
 -18   6   3       44.36       47.74     70.38 o 
 -16   6   3       89.05       72.17     80.20 o 
 -14   6   3     2800.43     2423.17    127.29 o 
 -12   6   3      543.78      396.61    103.49 o 
 -10   6   3      602.21      635.71     75.58 o 
  -8   6   3     1423.95      927.66     52.81 o 
  -6   6   3     2096.71     2170.36     81.41 o 
  -4   6   3     1111.90     1209.77     38.13 o 
  -2   6   3     3223.69     3035.87     53.51 o 
   0   6   3       84.93       84.93     19.67 o 
   2   6   3     4507.36     4501.71     67.21 o 
   4   6   3    10907.38    10786.76    189.37 o 
   6   6   3     1101.56     1127.04     48.20 o 
   8   6   3     1107.86     1080.82     58.04 o 
  10   6   3       36.41       21.37     33.60 o 
  12   6   3       44.97       50.77     49.93 o 
  14   6   3        9.26       32.14     40.11 o 
  16   6   3     8775.03    10048.60   1058.90 o 
  18   6   3      212.88      227.04    131.82 o 
  20   6   3      968.77     1091.43    147.93 o 
 -23   7   3       91.88      131.42    101.43 o 
 -21   7   3     2215.53     2115.09    147.78 o 
 -19   7   3     5826.98     6305.68    256.47 o 
 -17   7   3     2546.85     2601.99    177.57 o 
 -15   7   3     3126.17     2995.24    223.74 o 
 -13   7   3    10393.85    10726.09    222.47 o 
 -11   7   3     2941.77     2858.96    120.94 o 
  -9   7   3     9833.09    10303.21    215.61 o 
  -7   7   3    15739.30    17164.87    298.78 o 
  -5   7   3      255.56      289.10     31.28 o 
  -3   7   3     5006.53     4255.72    104.54 o 
  -1   7   3     2869.27     2676.21     73.27 o 
   1   7   3      615.00      628.25     33.18 o 
   3   7   3     1614.02     1536.67     56.67 o 
   5   7   3      123.47       77.68     21.48 o 
   7   7   3     3250.58     3216.90    132.08 o 
   9   7   3     1451.49     1569.72     61.46 o 
  11   7   3     2843.79     2784.71    147.00 o 
  13   7   3     3915.81     4202.02    396.79 o 
  15   7   3     3230.74     3387.10    170.07 o 
  17   7   3      916.63     1031.26    112.80 o 
  19   7   3     2120.76     2394.40    317.79 o 
 -22   8   3      661.51      556.10    154.64 o 
 -20   8   3      379.12      419.23    172.79 o 
 -18   8   3      587.22      627.05    151.91 o 
 -16   8   3     2711.00     2551.35    258.85 o 
 -14   8   3      936.18      833.37    114.04 o 
 -12   8   3     4947.14     4800.00    262.18 o 
 -10   8   3     6192.33     6506.21    151.15 o 
  -8   8   3     1371.14     1494.98    101.96 o 
  -6   8   3     1481.15     1316.35     70.61 o 
  -4   8   3     4677.57     4877.18    197.15 o 
  -2   8   3        6.93       12.47     23.46 o 
   0   8   3      924.66      949.96     49.96 o 
   2   8   3     1307.66     1357.55     53.70 o 
   4   8   3     4182.16     4130.47     94.15 o 
   6   8   3      163.67      144.90     36.97 o 
   8   8   3       73.07      105.40     39.47 o 
  10   8   3     3912.18     3697.66    190.82 o 
  12   8   3     1034.81     1101.64    163.02 o 
  14   8   3       12.02       23.53     45.20 o 
  16   8   3     2086.11     2215.69    192.41 o 
  18   8   3      623.77      508.02    124.28 o 
 -21   9   3      159.35      208.36    103.22 o 
 -19   9   3       47.59       12.82     67.80 o 
 -17   9   3     2130.13     2071.56    297.26 o 
 -15   9   3       28.05       90.08     77.60 o 
 -13   9   3      580.76      726.47     96.64 o 
 -11   9   3      976.00     1038.09    143.09 o 
  -9   9   3      507.59      693.57    100.14 o 
  -7   9   3       39.47       24.87     38.46 o 
  -5   9   3     2439.01     2811.09    115.19 o 
  -3   9   3       16.37       37.15     44.53 o 
  -1   9   3      102.04       90.09     31.73 o 
   1   9   3     1365.54     1284.21     63.17 o 
   3   9   3        4.10       -5.96     40.58 o 
   5   9   3     4702.62     4539.45    242.94 o 
   7   9   3      963.69      829.22     53.82 o 
   9   9   3      103.69      134.79     78.45 o 
  11   9   3        9.11       44.39     33.02 o 
  13   9   3      872.55      872.57    186.33 o 
  15   9   3     3755.96     3925.91    246.57 o 
  17   9   3     2644.42     2793.16    205.66 o 
 -18  10   3     1062.54     1166.47    217.38 o 
 -16  10   3     1300.95     1486.10    122.17 o 
 -14  10   3      319.86      357.65     97.77 o 
 -12  10   3     1640.42     1463.70    141.79 o 
 -10  10   3     3381.54     3869.31    141.08 o 
  -8  10   3      840.76      860.55     85.47 o 
  -6  10   3     3956.90     3605.17    184.82 o 
  -4  10   3      533.99      471.79     67.53 o 
  -2  10   3       40.94      106.99     48.69 o 
   0  10   3        4.19       -1.53     32.03 o 
   2  10   3     4091.29     3910.36    195.28 o 
   4  10   3     4417.06     5294.46    260.40 o 
   6  10   3      659.78      651.22     55.00 o 
   8  10   3       89.95      142.93     86.73 o 
  10  10   3     2925.22     2969.92    206.14 o 
  12  10   3      617.53      851.47    164.27 o 
  14  10   3       82.99      139.07    150.10 o 
  16  10   3     5913.34     5890.79    271.77 o 
 -17  11   3      327.49      620.88    116.72 o 
 -15  11   3      113.74       73.98     76.46 o 
 -13  11   3     3229.97     2498.01    122.63 o 
 -11  11   3        9.47       42.49     55.14 o 
  -9  11   3      248.73      159.17     75.51 o 
  -7  11   3     1225.32      961.08     78.28 o 
  -5  11   3     2646.59     2992.06    235.21 o 
  -3  11   3     1390.68     1091.50    113.70 o 
  -1  11   3     1673.90     1591.66     79.66 o 
   1  11   3     1203.43     1654.95    378.63 o 
   3  11   3      302.13      367.84    133.91 o 
   5  11   3      225.53       83.34    101.06 o 
   7  11   3     2001.40     1867.53    186.90 o 
   9  11   3       30.82      119.10    113.54 o 
  11  11   3        4.84       96.95    131.90 o 
  13  11   3      547.68      613.44    181.18 o 
 -14  12   3       63.01      102.50     56.59 o 
 -12  12   3      206.85      278.48    100.39 o 
 -10  12   3        5.65       48.56     39.98 o 
  -8  12   3     1406.07     1702.94     98.78 o 
  -6  12   3       10.38       -5.49     45.82 o 
  -4  12   3        4.38      -45.42     87.37 o 
  -2  12   3      538.23      791.56    142.93 o 
   0  12   3       13.54      -15.78     96.47 o 
   2  12   3       11.83       21.10     62.57 o 
   4  12   3      462.23      418.08    112.57 o 
   6  12   3     1467.95     1583.92    182.39 o 
   8  12   3      140.98      236.42    123.36 o 
  10  12   3      585.54      566.98    174.66 o 
  12  12   3       44.36       17.63    118.13 o 
 -11  13   3      124.97       83.50     79.08 o 
  -9  13   3      519.03      534.12    134.64 o 
  -7  13   3      717.53      588.31    104.12 o 
  -5  13   3      259.87      127.31    174.34 o 
  -3  13   3        5.17      -21.10     94.54 o 
  -1  13   3      361.36      278.21    104.04 o 
   1  13   3        1.62       44.53     88.01 o 
   3  13   3       19.49       41.47     94.62 o 
   5  13   3      333.70      340.46    119.18 o 
   7  13   3      395.28      345.37    122.40 o 
  -4  14   3       71.47        9.90     98.96 o 
  -2  14   3      104.37      181.34    107.66 o 
   0  14   3       13.75        7.89     97.44 o 
   2  14   3     2311.68     2430.16    190.60 o 
 -26   0   4     6042.41     6291.08    391.19 o 
 -24   0   4     6497.76     6144.61    341.75 o 
 -22   0   4    16402.07    16012.68    462.53 o 
 -20   0   4    19654.42    20732.88   1346.54 o 
 -18   0   4      227.73      222.81    119.26 o 
 -16   0   4     5345.56     5068.80    261.95 o 
 -14   0   4      740.89      683.82    139.31 o 
 -12   0   4     1350.30     1579.98    153.00 o 
 -10   0   4     6094.54     6780.51    235.70 o 
  -8   0   4      128.30      207.43    145.43 o 
  -4   0   4     2384.51     2266.13     98.72 o 
  -2   0   4    26586.83    25062.86    416.96 o 
   4   0   4    14632.83    13657.61    290.33 o 
   6   0   4    31972.48    29166.48    315.86 o 
   8   0   4    14985.63    16678.30    371.38 o 
  10   0   4    11604.29    11366.08    337.64 o 
  12   0   4    19242.34    16483.03    487.50 o 
  14   0   4    11675.81    12009.47    286.75 o 
  16   0   4      498.57      465.92    198.33 o 
  18   0   4      416.79      396.75    124.01 o 
  20   0   4       31.79       46.46    109.67 o 
  22   0   4      855.89      653.54    538.63 o 
 -25   1   4     4372.93     5360.04    244.99 o 
 -23   1   4     2373.12     2530.09    366.67 o 
 -21   1   4      189.21      183.45     98.49 o 
 -19   1   4     8743.99     8681.67    444.25 o 
 -17   1   4     1819.96     1625.99    128.62 o 
 -15   1   4      449.44      418.26    146.79 o 
 -13   1   4     7171.68     7384.45    488.02 o 
 -11   1   4       29.39       54.14     53.83 o 
  -9   1   4     5376.78     5851.73    149.34 o 
  -7   1   4     1734.20     1968.07     69.84 o 
  -5   1   4    21456.03    21690.03    238.73 o 
  -3   1   4     1830.15     1813.80     69.86 o 
  -1   1   4      911.63      851.63     28.90 o 
   1   1   4     2380.18     2288.99     36.37 o 
   5   1   4     2585.13     2661.92     70.90 o 
   7   1   4      460.80      380.80     28.92 o 
   9   1   4     5574.48     6638.68    278.90 o 
  11   1   4      890.02      878.21     73.68 o 
  13   1   4      896.64      914.80    112.13 o 
  15   1   4     5032.13     4104.82    250.31 o 
  17   1   4       90.70      216.02     77.23 o 
  19   1   4      846.59      920.43    166.83 o 
  21   1   4       82.83       28.60     90.96 o 
  23   1   4      669.35      638.78    137.48 o 
 -26   2   4     2865.36     3098.59    251.23 o 
 -24   2   4     1844.03     1744.63    184.85 o 
 -22   2   4     4681.65     4408.44    224.27 o 
 -20   2   4     2921.59     2621.67    252.08 o 
 -18   2   4      142.91      106.96     92.65 o 
 -16   2   4     1476.97     1551.27    171.48 o 
 -14   2   4     2008.30     1923.70    122.70 o 
 -12   2   4       30.69       45.00     47.49 o 
 -10   2   4       82.19       51.04     65.66 o 
  -8   2   4      581.58      567.04     54.77 o 
  -6   2   4     8473.12     7341.37    309.45 o 
  -4   2   4     4249.36     4279.54     66.53 o 
  -2   2   4     4654.34     3825.72     48.81 o 
   0   2   4     8258.08     8449.54     94.45 o 
   2   2   4     9853.40     9938.08    105.02 o 
   4   2   4    13630.00    13238.92    140.83 o 
   6   2   4    11848.62    12625.83    149.79 o 
   8   2   4     1894.77     1643.47     63.73 o 
  10   2   4     3558.29     3614.39    216.25 o 
  12   2   4     4412.43     4337.58    143.40 o 
  14   2   4      669.86      644.47    107.42 o 
  16   2   4     1000.66      938.95     99.65 o 
  18   2   4     1030.12      993.71     96.48 o 
  20   2   4      314.82      272.20     94.91 o 
  22   2   4      374.28      380.02    119.59 o 
 -25   3   4    12541.48    11064.87    367.93 o 
 -23   3   4     8360.46     7754.56    275.82 o 
 -21   3   4     1712.66     2143.08    197.73 o 
 -19   3   4    24930.06    26475.73   1607.28 o 
 -17   3   4      307.57      396.88    115.69 o 
 -15   3   4       75.59       48.60     57.93 o 
 -13   3   4     5506.62     5624.08    554.98 o 
 -11   3   4       45.77       45.11     71.49 o 
  -9   3   4     5139.06     5008.59    139.07 o 
  -7   3   4      155.79      194.16     33.71 o 
  -5   3   4    25577.20    28077.47    502.15 o 
  -3   3   4    16228.56    14469.72    371.70 o 
  -1   3   4    14037.09    14305.64    296.01 o 
   1   3   4    25965.38    24730.38    448.85 o 
   5   3   4     4483.87     4802.69    166.27 o 
   7   3   4     8214.87     7331.59    108.04 o 
   9   3   4    25963.29    26373.49    593.31 o 
  11   3   4     4345.92     4222.65    234.29 o 
  13   3   4     9028.23     9513.84    186.48 o 
  15   3   4     9324.40     9377.37    442.06 o 
  17   3   4      801.77      759.61     98.76 o 
  19   3   4      882.41      838.19    128.74 o 
  21   3   4     1506.32     1526.66    132.94 o 
 -24   4   4      510.22      495.33    386.59 o 
 -22   4   4     2138.94     2205.14    211.75 o 
 -20   4   4     4462.95     4835.90    259.81 o 
 -18   4   4     2826.40     2769.17    201.27 o 
 -16   4   4       11.33       45.40     94.97 o 
 -14   4   4     1171.52     1188.34     91.74 o 
 -12   4   4        7.91       25.13     40.34 o 
 -10   4   4     2314.04     2562.46    133.12 o 
  -8   4   4      572.13      660.76     43.72 o 
  -6   4   4    23423.83    27308.25    353.70 o 
  -4   4   4       38.16       57.10     18.50 o 
  -2   4   4      962.83     1425.05    103.31 o 
   0   4   4     1053.68     1051.41    102.91 o 
   2   4   4     1278.33     1466.60     95.02 o 
   4   4   4     3000.97     3247.16     73.00 o 
   6   4   4     1997.74     1812.88     42.83 o 
   8   4   4      289.00      356.23     41.21 o 
  10   4   4      537.26      565.57     75.20 o 
  12   4   4      627.01      702.85     85.59 o 
  14   4   4     2283.97     2060.43    110.22 o 
  16   4   4      166.99       92.74     70.05 o 
  18   4   4      189.57      286.40    171.71 o 
  20   4   4       26.76       46.90     76.16 o 
  22   4   4      701.14      897.64    209.17 o 
 -25   5   4     2973.10     3411.00    291.83 o 
 -23   5   4     2514.61     2454.13    174.61 o 
 -21   5   4     3576.89     3544.24    207.89 o 
 -19   5   4      118.35      119.64     75.25 o 
 -17   5   4     4738.23     4538.67    308.19 o 
 -15   5   4      193.73      111.46     75.00 o 
 -13   5   4      545.16      540.13    108.87 o 
 -11   5   4      648.17      663.25     81.54 o 
  -9   5   4      184.08      177.13     60.15 o 
  -7   5   4     6740.88     7267.70    114.97 o 
  -5   5   4       48.50       35.28     20.53 o 
  -3   5   4    21666.52    20924.61   1347.10 o 
  -1   5   4     1109.40     1084.59    101.46 o 
   1   5   4     5583.60     6046.53    209.36 o 
   3   5   4     4170.97     3841.03    158.07 o 
   5   5   4     8132.64     7824.99    104.40 o 
   7   5   4     6841.50     6824.13    117.14 o 
   9   5   4     7209.26     6681.16    239.59 o 
  11   5   4     1213.75     1227.66     85.48 o 
  13   5   4      749.29      693.50     95.41 o 
  15   5   4      583.32      581.05    108.33 o 
  17   5   4      452.23      498.67    114.58 o 
  19   5   4      559.06      593.52    169.05 o 
  21   5   4       18.51       64.21     97.20 o 
 -24   6   4      902.20      764.84    147.50 o 
 -22   6   4     5937.40     5799.04    262.72 o 
 -20   6   4     4609.70     4676.48    227.34 o 
 -18   6   4      291.55      255.33    102.73 o 
 -16   6   4     3240.57     3267.05    208.45 o 
 -14   6   4      987.29     1169.21    204.24 o 
 -12   6   4      963.22      461.57     46.46 o 
 -10   6   4        0.91       51.49     35.54 o 
  -8   6   4       15.69       31.82     26.97 o 
  -6   6   4     9977.21    10752.30    156.16 o 
  -4   6   4      796.48      878.18     59.91 o 
  -2   6   4     4516.70     4395.45     60.67 o 
   0   6   4    23609.13    29620.09    644.04 o 
   2   6   4     9909.13     9669.10    275.64 o 
   4   6   4     6439.91     6223.22    152.39 o 
   6   6   4    13189.81    13497.22    332.39 o 
   8   6   4      450.40      472.89     36.15 o 
  10   6   4     4044.43     3792.23    115.25 o 
  12   6   4    12809.30    13956.68    636.16 o 
  14   6   4      887.56      925.99    159.08 o 
  16   6   4       42.61        8.62     46.60 o 
  18   6   4      636.00      442.41    322.96 o 
  20   6   4      847.74     1055.46    186.59 o 
 -23   7   4      885.44      856.34    192.15 o 
 -21   7   4      247.03      115.38     77.25 o 
 -19   7   4     2879.46     2609.97    273.70 o 
 -17   7   4     1898.12     1753.18    227.31 o 
 -15   7   4     1397.91     1374.52    192.52 o 
 -13   7   4     2361.85     2317.56    124.34 o 
 -11   7   4     1082.05      866.47    118.49 o 
  -9   7   4      120.57      145.53     56.37 o 
  -7   7   4       52.73       35.15     24.74 o 
  -5   7   4     4397.23     4400.98     81.44 o 
  -3   7   4      318.37      319.46     27.82 o 
  -1   7   4      399.47      428.00     52.80 o 
   1   7   4       43.73       51.78    133.67 o 
   3   7   4     3598.15     3695.04    176.43 o 
   5   7   4      362.00      367.36     41.94 o 
   7   7   4        2.89        5.00     28.52 o 
   9   7   4     1951.85     1820.38    239.64 o 
  11   7   4     1115.82     1130.50    141.86 o 
  13   7   4      791.20      651.88    107.59 o 
  15   7   4     1583.77     1653.34    126.35 o 
  17   7   4     1164.50     1066.00    129.34 o 
  19   7   4      283.99      331.76    181.10 o 
 -22   8   4     2230.06     2440.46    189.11 o 
 -20   8   4      177.28       83.20     95.13 o 
 -18   8   4     2351.20     2027.26    133.23 o 
 -16   8   4     1972.61     1912.47    133.61 o 
 -14   8   4      201.15      296.46     90.85 o 
 -12   8   4       21.23       22.70     63.27 o 
 -10   8   4      185.87      173.04     58.62 o 
  -8   8   4     2333.85     2622.49    105.70 o 
  -6   8   4      185.65      179.84     26.53 o 
  -4   8   4     1356.68     1424.51     44.04 o 
  -2   8   4     1562.76     1656.28     53.93 o 
   0   8   4     7222.56     7280.59    177.03 o 
   2   8   4      701.77      724.63     19.01 o 
   4   8   4      831.63      804.41     31.43 o 
   6   8   4     8656.82     8925.37    100.34 o 
   8   8   4     2129.46     2290.62    117.69 o 
  10   8   4      378.03      450.21    113.30 o 
  12   8   4     2652.41     2614.32    202.36 o 
  14   8   4      104.64       -5.80    151.47 o 
  16   8   4      366.64       89.22    133.11 o 
  18   8   4      496.38      496.92    191.65 o 
 -19   9   4      801.98      873.12    133.64 o 
 -17   9   4     1523.52     1510.42    122.73 o 
 -15   9   4     1222.98     1270.59    117.29 o 
 -13   9   4     1655.42     1718.49    121.80 o 
 -11   9   4       17.22       39.16     62.16 o 
  -9   9   4     1297.21     1386.43     93.36 o 
  -7   9   4       34.32       22.22     34.99 o 
  -5   9   4      142.17      106.31     82.56 o 
  -3   9   4    16553.98    16236.82    329.43 o 
  -1   9   4      201.58      222.54     35.42 o 
   1   9   4     2222.87     2126.94     58.64 o 
   3   9   4     6988.94     7463.44    512.38 o 
   5   9   4      593.00      382.17     95.42 o 
   7   9   4      155.36      117.08     87.85 o 
   9   9   4     6366.76     6984.80    327.09 o 
  11   9   4      365.29      312.44    115.39 o 
  13   9   4      268.73      356.32    173.69 o 
  15   9   4      732.01      635.50    281.03 o 
  17   9   4        1.14       55.80    138.99 o 
 -18  10   4      345.24      519.51    103.97 o 
 -16  10   4       47.01       49.89     72.41 o 
 -14  10   4        2.66       28.22     60.47 o 
 -12  10   4       96.30      218.06     99.05 o 
 -10  10   4      678.93      753.15     81.31 o 
  -8  10   4      229.13      248.77     70.76 o 
  -6  10   4     3341.98     3242.71    291.46 o 
  -4  10   4     1109.83     1215.55     79.15 o 
  -2  10   4      478.81      480.25    406.73 o 
   0  10   4     2241.23     2215.80    175.87 o 
   2  10   4       10.18       21.34    100.01 o 
   4  10   4      353.06      430.00    396.42 o 
   6  10   4     1239.05      920.72    171.36 o 
   8  10   4     1641.09     2140.43    208.16 o 
  10  10   4      274.44      343.28    178.44 o 
  12  10   4     1745.21     1458.22    180.38 o 
  14  10   4       51.11      -14.09    118.21 o 
 -15  11   4      214.17      137.38     99.21 o 
 -13  11   4      292.67      289.69     80.15 o 
 -11  11   4        1.93       -9.41     52.89 o 
  -9  11   4      399.29      272.50     57.39 o 
  -7  11   4      279.93      326.61    132.30 o 
  -5  11   4      270.88      225.79    139.15 o 
  -3  11   4      438.18      591.70    180.78 o 
  -1  11   4     1714.24     2154.36    206.79 o 
   1  11   4     1106.91     1101.34    348.43 o 
   3  11   4       82.12      135.68    109.27 o 
   5  11   4     1103.46     1116.32    164.27 o 
   7  11   4     1382.50     1715.74    197.53 o 
   9  11   4       15.24      -17.63    106.29 o 
  11  11   4     1167.71     1124.61    197.12 o 
  13  11   4        4.60       64.34    126.26 o 
 -14  12   4       96.19      140.92    132.22 o 
 -12  12   4       72.62       43.81    100.01 o 
 -10  12   4      653.48      784.88    150.42 o 
  -8  12   4      216.79      129.97     94.05 o 
  -6  12   4      259.62      289.81    138.91 o 
  -4  12   4      170.96      144.22    185.53 o 
  -2  12   4      120.29       93.49     98.64 o 
   0  12   4     2059.64     1889.92    187.62 o 
   2  12   4       88.82      157.10     95.50 o 
   4  12   4        9.65       28.59    110.80 o 
   6  12   4     2750.02     2167.49    157.59 o 
   8  12   4        4.64       16.67    126.75 o 
  10  12   4       53.18      292.55    200.67 o 
  -9  13   4      223.28      214.68     97.44 o 
  -7  13   4       13.07       23.35     89.87 o 
  -5  13   4      947.55     1011.87    232.07 o 
  -3  13   4     2169.29     1909.97    171.52 o 
  -1  13   4     1417.55     1756.09    184.64 o 
   1  13   4      130.81       32.05    108.14 o 
   3  13   4      396.18      315.50    170.39 o 
   5  13   4      369.07     1005.11    185.37 o 
 -25   1   5      742.09      994.13    199.28 o 
 -23   1   5       12.17       10.33    101.15 o 
 -21   1   5     4482.29     4869.76    238.74 o 
 -19   1   5     4426.81     4604.28    286.08 o 
 -17   1   5      113.39      114.46    101.35 o 
 -15   1   5    42168.76    43111.53    617.25 o 
 -13   1   5    23959.61    24822.22    458.55 o 
 -11   1   5     7419.95     8057.40    215.73 o 
  -9   1   5    29531.63    29634.77   1392.15 o 
  -7   1   5    19571.81    18555.76    228.98 o 
  -5   1   5     3695.89     2846.88    155.48 o 
  -3   1   5    27728.39    29824.52    702.27 o 
  -1   1   5    14244.86    14756.89    181.26 o 
   1   1   5      480.92      403.56     23.78 o 
   3   1   5     6542.26     7449.05    164.20 o 
   5   1   5      400.65      348.54     24.85 o 
   7   1   5     3395.82     3011.51     89.89 o 
   9   1   5     2889.64     2789.48     92.60 o 
  11   1   5      607.84      581.95     73.60 o 
  13   1   5     8148.48     7671.72    397.75 o 
  15   1   5     1772.35     1705.08    182.03 o 
  17   1   5     4277.51     4611.73    188.52 o 
  19   1   5     4283.07     3954.47    520.55 o 
  21   1   5     6007.69     6165.40    572.05 o 
 -26   2   5      673.57      562.58    191.31 o 
 -24   2   5     1913.45     1847.00    244.75 o 
 -22   2   5      491.46      529.57    177.64 o 
 -20   2   5      849.76      857.98    178.89 o 
 -18   2   5      102.51      120.14     73.38 o 
 -16   2   5    48147.93    53091.75    577.60 o 
 -14   2   5     1276.40     1281.99    107.82 o 
 -12   2   5    24064.99    25658.94    449.50 o 
 -10   2   5    18829.12    19802.09    430.72 o 
  -8   2   5     4541.01     4567.97    114.25 o 
  -6   2   5     6637.82     6221.49    107.38 o 
  -2   2   5     1103.81     1051.52    142.45 o 
   0   2   5     9923.40     9646.81    110.45 o 
   2   2   5     1773.24     1766.85     40.02 o 
   4   2   5      329.22      428.34     25.10 o 
   6   2   5       30.34       55.63     21.74 o 
   8   2   5       38.50       29.91     28.13 o 
  10   2   5     6427.22     6070.57    168.66 o 
  12   2   5     4268.08     4022.21    129.83 o 
  14   2   5     1408.87     1261.60     98.88 o 
  16   2   5     5790.45     5568.14    665.50 o 
  18   2   5      739.55      893.78    156.58 o 
  20   2   5     1864.65     1996.38    154.28 o 
 -25   3   5       48.53       75.43    105.72 o 
 -23   3   5       31.53        1.35    113.88 o 
 -21   3   5       33.63      109.32    101.25 o 
 -19   3   5      197.61      221.93    127.31 o 
 -17   3   5     6980.59     6290.56    328.42 o 
 -15   3   5     1794.42     2049.44    144.42 o 
 -13   3   5       22.55       26.78     67.21 o 
 -11   3   5      970.32      921.13    172.75 o 
  -9   3   5      122.40      104.58     59.30 o 
  -7   3   5     1218.74     1367.20     64.39 o 
  -5   3   5     3675.84     3734.21     77.47 o 
  -3   3   5       28.92       85.00     20.94 o 
  -1   3   5        9.28       21.80     10.88 o 
   1   3   5        5.71        6.04      6.98 o 
   3   3   5       25.23       45.49     16.56 o 
   5   3   5      721.53      570.69     46.29 o 
   7   3   5       19.43       22.60     18.23 o 
   9   3   5      132.59      158.02     30.87 o 
  11   3   5      135.42      107.62     50.04 o 
  13   3   5      381.19      342.99     71.34 o 
  15   3   5      599.12      606.00     96.38 o 
  17   3   5      286.65      237.93     75.60 o 
  19   3   5      487.29      423.85    209.04 o 
  21   3   5       51.88       63.62     86.16 o 
 -24   4   5     1213.91     1248.40    192.45 o 
 -22   4   5     2231.81     2189.98    319.51 o 
 -20   4   5      349.12      387.00    143.85 o 
 -18   4   5     3000.52     2852.76    203.08 o 
 -16   4   5     8950.68     8909.88    438.38 o 
 -14   4   5    10436.76     9648.14    420.90 o 
 -12   4   5    22970.22    23405.77    723.15 o 
 -10   4   5    16958.57    16775.76    771.03 o 
  -8   4   5     5920.84     6165.71    118.45 o 
  -6   4   5    13934.63    12753.32    169.17 o 
  -4   4   5    14104.35    14403.87    175.11 o 
  -2   4   5     1974.90     1683.29    118.21 o 
   0   4   5    13693.31    12193.71    294.64 o 
   2   4   5     6817.33     5652.44    180.46 o 
   4   4   5     1448.11     1324.55    135.52 o 
   6   4   5       24.44       31.09     14.68 o 
   8   4   5        8.06       26.09     23.97 o 
  10   4   5     8424.03     8162.80    191.33 o 
  12   4   5      731.34      754.31     98.28 o 
  14   4   5      196.44      128.20     66.80 o 
  16   4   5     8982.42     8910.95    266.38 o 
  18   4   5     4553.86     4347.86    175.16 o 
  20   4   5      907.04      927.79    114.98 o 
 -23   5   5      270.80      171.60    103.87 o 
 -21   5   5     1214.86     1253.04    239.70 o 
 -19   5   5     1534.05     1626.74    231.60 o 
 -17   5   5       42.96       19.11     62.53 o 
 -15   5   5    22518.14    26326.04    896.97 o 
 -13   5   5     5065.83     5263.96    200.54 o 
 -11   5   5      721.32      766.04     71.14 o 
  -9   5   5    13144.72    11720.94    313.72 o 
  -7   5   5     4796.52     4456.02    114.97 o 
  -5   5   5     1450.02     1643.91     85.39 o 
  -3   5   5    15032.72    17260.17    411.96 o 
  -1   5   5     2096.84     2031.40    129.32 o 
   1   5   5     1717.82     1582.96    131.26 o 
   3   5   5     7212.09     7074.35    232.72 o 
   5   5   5     1265.99     1241.93    127.07 o 
   7   5   5     3437.12     3407.69    187.02 o 
   9   5   5      822.76      832.26     57.80 o 
  11   5   5       32.56       53.18     64.71 o 
  13   5   5     8947.29     8312.48    201.54 o 
  15   5   5      188.10      270.23     93.87 o 
  17   5   5      148.05      210.30    114.17 o 
  19   5   5     1455.71     1458.95    228.21 o 
 -22   6   5      165.64      185.77    102.26 o 
 -20   6   5       13.02       57.52     72.29 o 
 -18   6   5    10596.05     9772.01    733.02 o 
 -16   6   5     2698.66     2680.06    139.23 o 
 -14   6   5      963.57      635.68    241.33 o 
 -12   6   5       11.52       41.47     72.09 o 
 -10   6   5     1619.20     1475.31     84.93 o 
  -8   6   5     1800.02     2018.62    162.96 o 
  -6   6   5     4113.87     3885.53    236.56 o 
  -4   6   5     1033.68     1085.02     39.65 o 
  -2   6   5     4938.85     5010.41    198.82 o 
   0   6   5     1483.88     1538.75    146.15 o 
   2   6   5     1169.39     1042.72     95.42 o 
   4   6   5      196.97      105.08     85.36 o 
   6   6   5       32.25       68.20     89.54 o 
   8   6   5       62.46       87.26     52.30 o 
  10   6   5       74.18       55.72     43.86 o 
  12   6   5      207.67      170.40    118.82 o 
  14   6   5      802.70      724.16    158.88 o 
  16   6   5       18.27       46.38    120.95 o 
 -21   7   5     1301.74     1207.07    159.39 o 
 -19   7   5     1062.92     1128.00    169.98 o 
 -17   7   5     2598.25     2478.88    189.64 o 
 -15   7   5     2874.32     2940.88    147.97 o 
 -13   7   5    12531.41    12912.30    589.01 o 
 -11   7   5     2289.47     2216.89    116.64 o 
  -9   7   5     5136.33     5670.15    194.02 o 
  -7   7   5    10912.76    11895.99    209.25 o 
  -5   7   5     2714.77     2552.17     62.46 o 
  -3   7   5     1868.77     1894.59    133.19 o 
  -1   7   5     8210.29     8142.27    378.14 o 
   1   7   5      255.20      174.26    126.50 o 
   3   7   5       44.50       59.91     99.93 o 
   5   7   5      898.52     1039.01    175.87 o 
   7   7   5     1413.42     1134.51    123.20 o 
   9   7   5      338.54      408.26    127.39 o 
  11   7   5      106.66      201.80    119.58 o 
  13   7   5     2038.95     2321.77    218.54 o 
  15   7   5     1838.84     1940.25    210.98 o 
  17   7   5      648.21      535.09    115.31 o 
 -20   8   5      542.64      488.64    143.07 o 
 -18   8   5      709.11      800.56    159.56 o 
 -16   8   5     2686.56     2572.61    210.25 o 
 -14   8   5      168.54      117.77     72.55 o 
 -12   8   5     3023.02     3155.51    131.70 o 
 -10   8   5     3669.08     3494.43    329.59 o 
  -8   8   5       48.57       72.68     48.55 o 
  -6   8   5     1560.67     1388.00     70.38 o 
  -4   8   5     5538.99     5981.90     93.37 o 
  -2   8   5      671.37      765.63    137.62 o 
   0   8   5      766.96      664.49    104.36 o 
   2   8   5     3321.83     3071.54    181.34 o 
   4   8   5      340.35      357.77    126.26 o 
   6   8   5       33.42      103.15     98.56 o 
   8   8   5      215.81      182.79    123.04 o 
  10   8   5     4801.04     4171.43    234.89 o 
  12   8   5       62.34       55.56    117.08 o 
  14   8   5      172.07      120.14    172.73 o 
  16   8   5     1509.52     1357.89    178.77 o 
 -19   9   5      813.92      734.03    109.39 o 
 -17   9   5     2473.32     2719.97    152.15 o 
 -15   9   5     2061.92     1964.89    118.74 o 
 -13   9   5      260.58      429.40    110.40 o 
 -11   9   5     1695.58     1997.70    107.78 o 
  -9   9   5      178.03      230.57     59.21 o 
  -7   9   5     2122.99     2043.75     79.40 o 
  -5   9   5      657.02      780.61    138.18 o 
  -3   9   5       92.38       28.51    107.66 o 
  -1   9   5       84.33      125.22    109.76 o 
   1   9   5     1462.40     1398.07    168.54 o 
   3   9   5      217.74      120.79    113.14 o 
   5   9   5        5.60        6.52     70.22 o 
   7   9   5       65.67       55.24     91.40 o 
   9   9   5        7.21       30.84    118.05 o 
  11   9   5      478.96      506.74    119.66 o 
  13   9   5      220.53      308.97    178.85 o 
  15   9   5      613.79      682.21    160.24 o 
 -18  10   5     7129.43     7441.85    318.68 o 
 -16  10   5       54.90       51.68     52.02 o 
 -14  10   5      830.55      814.55    148.86 o 
 -12  10   5     2065.63     2404.47    193.02 o 
 -10  10   5     2883.06     3078.14    215.16 o 
  -8  10   5      140.96      198.49    164.27 o 
  -6  10   5     4134.72     4187.77    232.31 o 
  -4  10   5      239.83      105.73    104.52 o 
  -2  10   5     1197.33     1248.05    176.19 o 
   0  10   5       88.70       67.08    108.23 o 
   2  10   5     2106.70     2268.14    198.33 o 
   4  10   5      555.27      639.93    125.78 o 
   6  10   5       28.63       88.17    125.38 o 
   8  10   5       43.55       22.22    127.31 o 
  10  10   5      499.27      492.57    104.60 o 
  12  10   5       49.24       38.01    118.05 o 
 -15  11   5      201.45      206.30    119.98 o 
 -13  11   5     1955.12     1454.12    171.44 o 
 -11  11   5      595.74      894.79    164.19 o 
  -9  11   5      210.26      210.09    176.99 o 
  -7  11   5     1945.46     1816.40    185.77 o 
  -5  11   5       19.80      169.26    152.03 o 
  -3  11   5       21.59       37.52    103.47 o 
  -1  11   5     1217.93     1187.90    148.00 o 
   1  11   5      491.82      582.19    138.42 o 
   3  11   5      120.63       30.12    119.82 o 
   5  11   5      987.97      939.48    168.94 o 
   7  11   5      817.60     1079.35    209.85 o 
   9  11   5      175.79      168.38    167.89 o 
  11  11   5       10.68       42.84    119.74 o 
 -12  12   5        3.03       54.84    105.49 o 
 -10  12   5        8.59        3.30    107.26 o 
  -8  12   5     1521.22     1904.49    193.26 o 
  -6  12   5      916.79     1161.89    174.82 o 
  -4  12   5      413.13      246.97    166.04 o 
  -2  12   5      571.17      897.69    174.82 o 
   0  12   5       41.95        7.09     92.85 o 
   2  12   5      364.72      238.60    116.60 o 
   4  12   5      105.72      241.74    182.63 o 
   6  12   5      288.09      434.27    183.19 o 
  -5  13   5      162.81      150.74     97.27 o 
  -3  13   5      211.61      291.66    157.35 o 
  -1  13   5      409.60      446.75    166.85 o 
   1  13   5       67.58       91.72    120.71 o 
 -24   0   6     4098.36     4638.47    339.25 o 
 -22   0   6    20977.21    21298.81    712.00 o 
 -20   0   6    11580.20    16868.74    599.10 o 
 -18   0   6     1429.70     1513.22    167.97 o 
 -16   0   6     4451.12     3623.21    228.45 o 
 -14   0   6    13888.19    14930.27    741.31 o 
 -12   0   6      269.59      239.80    149.13 o 
 -10   0   6     5323.82     4951.55    302.53 o 
  -8   0   6        6.72       42.28     56.61 o 
  -6   0   6    10528.62    10502.53    256.55 o 
  -4   0   6     1617.30     1337.84    111.93 o 
  -2   0   6    15610.37    14458.36    488.95 o 
   4   0   6    17852.26    14909.01    331.84 o 
   6   0   6    25749.22    25971.91    562.47 o 
   8   0   6     3724.29     3340.09    159.76 o 
  10   0   6    14880.32    16054.80    287.72 o 
  12   0   6    10992.87    11138.59    721.82 o 
  14   0   6     1071.58     1066.55    133.99 o 
  16   0   6     2869.10     2953.01    203.08 o 
  18   0   6     5515.74     5857.21    264.60 o 
  20   0   6     1705.30     1715.50    185.29 o 
 -25   1   6     3710.57     3813.85    261.58 o 
 -23   1   6     3295.91     3461.95    198.12 o 
 -21   1   6      563.49      521.52    270.53 o 
 -19   1   6     3859.74     3843.05    191.42 o 
 -17   1   6     1307.52     1479.88    166.84 o 
 -15   1   6      182.12      209.92    100.69 o 
 -13   1   6     3214.95     3272.40    153.60 o 
 -11   1   6      791.43      809.04    115.07 o 
  -9   1   6      289.19      279.25    139.25 o 
  -7   1   6       29.50       40.70     44.49 o 
  -5   1   6      137.67      135.00     27.51 o 
  -3   1   6    10211.82    10148.11    146.92 o 
  -1   1   6      133.74      134.17     38.95 o 
   1   1   6     5108.08     5085.56     84.70 o 
   3   1   6     2325.06     2286.28     56.26 o 
   5   1   6      578.88      509.07     34.70 o 
   7   1   6     5034.26     5662.84    331.76 o 
   9   1   6     7344.28     6609.57    159.24 o 
  11   1   6       41.46       17.90     46.90 o 
  13   1   6     2997.78     2852.29    121.71 o 
  15   1   6      472.09      545.67    115.34 o 
  17   1   6      149.45      171.90     88.19 o 
  19   1   6        2.88       83.38    103.20 o 
 -24   2   6     2217.99     2039.03    171.88 o 
 -22   2   6     4921.70     5014.54    429.76 o 
 -20   2   6     2090.53     2054.45    165.81 o 
 -18   2   6     1683.85     1623.37    146.87 o 
 -16   2   6     4343.51     4062.58    282.04 o 
 -14   2   6      413.05      425.63    147.79 o 
 -12   2   6       11.19       28.44     47.25 o 
 -10   2   6     1724.35     1502.05    181.54 o 
  -8   2   6      184.11      253.57    110.13 o 
  -6   2   6     2386.46     2595.34    101.09 o 
  -4   2   6      176.18      136.99     39.97 o 
  -2   2   6     3403.63     3097.44     84.97 o 
   0   2   6    11815.84    10858.37    142.80 o 
   2   2   6     1578.44     1416.15     50.03 o 
   4   2   6     1927.02     1900.51     70.24 o 
   6   2   6     8101.91     7661.19    141.33 o 
   8   2   6     3809.77     3802.04    119.67 o 
  10   2   6     2263.32     2630.11    110.94 o 
  12   2   6     5298.36     5012.52    255.05 o 
  14   2   6      810.79      823.12     92.61 o 
  16   2   6      145.23      128.89    101.53 o 
  18   2   6      443.67      509.90    108.14 o 
 -25   3   6    14158.27    15947.43    383.37 o 
 -23   3   6     8775.15     9004.65    325.69 o 
 -21   3   6     4536.05     4524.05    563.43 o 
 -19   3   6    11461.95    12423.04    344.49 o 
 -17   3   6     1363.01     1389.23    165.18 o 
 -15   3   6      228.76      177.16     96.46 o 
 -13   3   6    16967.13    17184.38    301.56 o 
 -11   3   6      831.13      890.30     89.31 o 
  -9   3   6     1746.26     1841.15    125.19 o 
  -7   3   6      104.88       62.88     25.65 o 
  -5   3   6     2617.82     2963.90    138.03 o 
  -1   3   6      390.32      368.37     24.00 o 
   1   3   6     9612.76     9555.51    127.77 o 
   3   3   6    24087.95    23288.16    760.24 o 
   5   3   6     5862.68     6135.57    115.62 o 
   7   3   6     9763.54    10501.23    236.61 o 
   9   3   6    21761.09    22353.05    907.39 o 
  11   3   6     1290.19     1325.74     95.24 o 
  13   3   6     3252.18     3198.14    127.97 o 
  15   3   6     4848.63     4426.03    212.42 o 
  17   3   6     1997.38     1893.27    136.13 o 
  19   3   6       13.58       60.21     69.30 o 
 -24   4   6       18.81       40.95     66.86 o 
 -22   4   6     2545.10     2686.02    231.07 o 
 -20   4   6     1317.19     1131.35    131.79 o 
 -18   4   6       85.64       98.42     78.84 o 
 -16   4   6       67.15      116.65     76.18 o 
 -14   4   6     1620.59     1665.91    131.39 o 
 -12   4   6     1780.51     1635.32    119.47 o 
 -10   4   6     2550.25     2813.05    158.31 o 
  -8   4   6      106.81       81.22     29.56 o 
  -6   4   6     1708.93     1843.57     77.77 o 
  -4   4   6      221.44      176.14     34.90 o 
  -2   4   6     3385.12     3447.75    173.21 o 
   0   4   6     5771.46     6127.94    239.80 o 
   2   4   6       25.84       -9.02     79.96 o 
   4   4   6      134.68      143.63     29.39 o 
   6   4   6     2376.04     2532.94     94.83 o 
   8   4   6       10.83       25.42     34.30 o 
  10   4   6     2262.88     2202.43    123.53 o 
  12   4   6     1888.97     2034.43    224.18 o 
  14   4   6        4.38       24.69     48.96 o 
  16   4   6        2.46        4.77     43.30 o 
  18   4   6      667.32      641.14    134.07 o 
 -23   5   6      796.64      657.15    263.07 o 
 -21   5   6     2162.97     2235.25    191.63 o 
 -19   5   6     4200.70     3951.56    230.14 o 
 -17   5   6     2620.29     2450.70    209.64 o 
 -15   5   6     1555.87     1827.58    173.81 o 
 -13   5   6      186.72      123.46     74.45 o 
 -11   5   6       49.14       66.44     55.31 o 
  -9   5   6       32.13       68.70     34.24 o 
  -7   5   6      289.54      311.68     37.03 o 
  -5   5   6      677.64      572.46    154.77 o 
  -3   5   6      997.36      884.73    119.34 o 
  -1   5   6     7935.92     7795.93    280.87 o 
   1   5   6     2992.31     3061.55    179.65 o 
   3   5   6     5552.85     6339.15    273.14 o 
   5   5   6     1521.41     1441.80    115.15 o 
   7   5   6     1580.13     1720.74     70.42 o 
   9   5   6     3679.10     3306.51    254.02 o 
  11   5   6     5818.07     5877.99    246.08 o 
  13   5   6      375.17      477.75    120.79 o 
  15   5   6     2332.68     2498.20    210.41 o 
  17   5   6      131.45      116.84    116.28 o 
 -22   6   6     9931.14     9156.15   1116.84 o 
 -20   6   6     1389.95     1544.27    165.07 o 
 -18   6   6       50.64       73.13     75.24 o 
 -16   6   6     5680.14     5226.95    183.13 o 
 -14   6   6     1506.54     1300.90     94.38 o 
 -12   6   6      122.81       69.93     68.91 o 
 -10   6   6     4480.03     4611.83    297.06 o 
  -8   6   6      910.18     1017.77     47.64 o 
  -6   6   6     7372.57     7402.97    132.76 o 
  -4   6   6       95.90       94.38    100.74 o 
  -2   6   6     1874.14     2038.16    162.98 o 
   0   6   6    12176.65    11283.38    377.74 o 
   2   6   6      470.69      618.83    124.09 o 
   4   6   6     4196.66     4425.00    205.02 o 
   6   6   6    14860.46    16208.44   1035.39 o 
   8   6   6     3066.57     1888.63    134.64 o 
  10   6   6      952.19     1070.66    152.59 o 
  12   6   6     6203.75     6775.84    340.70 o 
  14   6   6      157.33       90.99    167.09 o 
  16   6   6      824.80     1000.68    193.58 o 
 -21   7   6       40.18       40.28     91.54 o 
 -19   7   6     1604.51     1511.27    126.96 o 
 -17   7   6      324.21      252.89    124.69 o 
 -15   7   6      785.38      728.83    188.60 o 
 -13   7   6     2566.42     2667.70    268.63 o 
 -11   7   6      188.04      236.26     84.55 o 
  -9   7   6      356.05      344.71     99.46 o 
  -7   7   6     1909.29     1814.79     69.81 o 
  -5   7   6       13.08        2.58     86.24 o 
  -3   7   6     5887.16     6325.87    229.50 o 
  -1   7   6      363.50      343.12    236.34 o 
   1   7   6      177.10      138.02    102.59 o 
   3   7   6     1272.62     1369.40    147.04 o 
   5   7   6      895.75     1053.35    148.65 o 
   7   7   6       43.20       24.16     84.23 o 
   9   7   6     2976.11     2458.50    185.37 o 
  11   7   6       15.82       -4.91    117.32 o 
  13   7   6       25.44       27.30    122.80 o 
  15   7   6       96.08       92.68    133.35 o 
 -20   8   6     1090.62     1068.67    124.48 o 
 -18   8   6      624.76      670.07     94.13 o 
 -16   8   6     3311.88     3422.52    146.28 o 
 -14   8   6        8.22       -8.99     60.19 o 
 -12   8   6      203.41      206.37     61.87 o 
 -10   8   6      235.33      196.93     52.21 o 
  -8   8   6        6.56       75.85    105.00 o 
  -6   8   6        7.43       -4.99    110.40 o 
  -4   8   6      857.80      952.37    145.67 o 
  -2   8   6      605.65      728.11    124.17 o 
   0   8   6     1797.29     2157.34    171.84 o 
   2   8   6     2225.23     2100.01    147.44 o 
   4   8   6     1621.55     1561.86    137.94 o 
   6   8   6      972.20     1259.73    169.18 o 
   8   8   6     1251.01     1423.68    196.72 o 
  10   8   6     1201.76     1044.25    148.41 o 
  12   8   6     1878.68     2199.45    199.46 o 
 -17   9   6      613.97      518.02    167.49 o 
 -15   9   6       72.03      191.57    147.76 o 
 -13   9   6      994.48      772.23    119.50 o 
 -11   9   6      160.84      152.68     89.22 o 
  -9   9   6      366.07      296.81    147.52 o 
  -7   9   6       31.03       16.10    117.08 o 
  -5   9   6      453.04      555.14    159.36 o 
  -3   9   6      539.77      521.72    138.10 o 
  -1   9   6     1944.86     1797.15    144.22 o 
   1   9   6      812.48      824.74    126.34 o 
   3   9   6     2619.29     2421.30    186.09 o 
   5   9   6      187.34      142.05    118.05 o 
   7   9   6     1300.63      925.71    142.53 o 
   9   9   6     2101.62     2095.82    223.54 o 
  11   9   6      640.27      550.87    164.35 o 
  13   9   6       29.28       85.20    143.41 o 
 -16  10   6      168.84      134.40    160.89 o 
 -14  10   6       75.53       -3.54    129.97 o 
 -12  10   6       97.95      132.62    126.83 o 
 -10  10   6      748.16      581.31    140.68 o 
  -8  10   6       13.52      -39.70     97.76 o 
  -6  10   6      459.02      592.34    154.93 o 
  -4  10   6       24.10       51.78    104.84 o 
  -2  10   6        0.75      -40.34    105.49 o 
   0  10   6      559.02      474.94    162.50 o 
   2  10   6      942.24     1358.53    202.20 o 
   4  10   6        1.25      -75.37    123.93 o 
   6  10   6      233.34      219.19    164.43 o 
   8  10   6       22.87      160.57    136.01 o 
  10  10   6       19.20       44.61    108.06 o 
 -13  11   6        9.37      -15.62    114.83 o 
 -11  11   6       59.87      107.18    105.97 o 
  -9  11   6      144.28       69.33    119.10 o 
  -7  11   6        5.46       12.56    108.87 o 
  -5  11   6      220.14      204.21    114.18 o 
  -3  11   6       42.20       94.94    108.14 o 
  -1  11   6      130.01      128.20    113.94 o 
   1  11   6      154.78      271.77    179.73 o 
   3  11   6      924.55      905.58    391.27 o 
   5  11   6      817.88     1248.30    202.84 o 
   7  11   6      301.04      476.55    182.47 o 
  -8  12   6        1.31       28.02     90.75 o 
  -6  12   6      278.85      213.87    119.02 o 
  -4  12   6      247.82      324.51    170.55 o 
  -2  12   6       80.74       21.58    119.98 o 
   0  12   6     2859.74     3384.78    257.28 o 
   2  12   6       11.31       81.97    122.72 o 
 -23   1   7     1056.95     1058.62    239.38 o 
 -21   1   7     2060.34     2234.13    462.01 o 
 -19   1   7     1622.04     1661.39    179.29 o 
 -17   1   7     4054.67     4053.38    273.06 o 
 -15   1   7     4380.82     3971.19    254.63 o 
 -13   1   7    21429.52    22734.83    828.00 o 
 -11   1   7     2719.81     3107.99    313.04 o 
  -9   1   7    24371.15    25894.83   1811.20 o 
  -7   1   7    14706.01    12704.23    431.98 o 
  -5   1   7     5848.03     6324.86    213.83 o 
  -3   1   7     5002.99     5424.37    101.57 o 
  -1   1   7    37084.45    41411.41    461.09 o 
   1   1   7      506.55      421.76     70.21 o 
   3   1   7     8865.27     9400.34    207.74 o 
   5   1   7     1313.26     1330.17     66.23 o 
   7   1   7     1655.94     1502.84    168.06 o 
   9   1   7        1.45      -15.44     41.19 o 
  11   1   7      371.91      330.57     72.96 o 
  13   1   7     8212.79     8278.50    487.34 o 
  15   1   7      422.37      446.77     89.66 o 
  17   1   7      728.76      761.74    107.74 o 
 -24   2   7      269.33      200.89     96.16 o 
 -22   2   7      148.41      166.05     95.23 o 
 -20   2   7      105.26      123.68     73.65 o 
 -18   2   7     3143.27     3398.67    272.07 o 
 -16   2   7     5133.73     4774.53    548.70 o 
 -14   2   7     3998.92     3402.73    233.16 o 
 -12   2   7    17900.42    17466.94    334.27 o 
 -10   2   7    14291.38    14579.52    341.98 o 
  -8   2   7      851.71     1016.30    110.24 o 
  -6   2   7    19871.69    21985.55   1165.48 o 
  -4   2   7     2886.04     2955.12    126.01 o 
  -2   2   7     7322.36     7830.56    143.36 o 
   0   2   7    19740.37    21776.49    526.79 o 
   2   2   7     4551.86     4821.34    100.61 o 
   4   2   7     3432.45     3470.71    151.43 o 
   6   2   7     1463.68     1548.25     73.45 o 
   8   2   7       76.37       44.20     63.78 o 
  10   2   7      169.90      181.45     70.99 o 
  12   2   7      157.94      152.59     90.11 o 
  14   2   7      193.62      195.29     83.33 o 
  16   2   7     8291.03     9520.42    386.36 o 
 -23   3   7       75.80      129.21    103.26 o 
 -21   3   7        1.99       49.76     63.93 o 
 -19   3   7      113.03       73.98     46.18 o 
 -17   3   7      646.56      665.46    186.93 o 
 -15   3   7     2712.21     2657.09    263.56 o 
 -13   3   7       36.09       36.59     40.14 o 
 -11   3   7     1295.60     1013.76     99.80 o 
  -9   3   7       35.64       56.75     38.12 o 
  -7   3   7      573.04      704.03    103.10 o 
  -5   3   7       32.94        0.35     17.94 o 
  -3   3   7     3425.32     3503.16     79.37 o 
  -1   3   7     2087.21     2235.09     57.12 o 
   1   3   7     6649.68     6276.15    229.08 o 
   3   3   7     1759.99     1824.29     47.09 o 
   5   3   7        2.51       17.93     30.37 o 
   7   3   7      328.47      274.27     55.61 o 
   9   3   7        0.94       15.85     48.98 o 
  11   3   7      485.95      488.62    169.42 o 
  13   3   7     1395.88     1515.24    180.94 o 
  15   3   7      749.50      635.58    143.50 o 
  17   3   7      146.84      121.35    126.67 o 
 -22   4   7      123.79      116.00    105.95 o 
 -20   4   7       34.89       44.11     59.82 o 
 -18   4   7     7537.77     7745.17    299.08 o 
 -16   4   7     6930.09     6283.56    382.05 o 
 -14   4   7      402.24      418.28    163.97 o 
 -12   4   7    12031.71    12630.75    595.08 o 
 -10   4   7    15504.83    15520.71    931.83 o 
  -8   4   7     4236.18     4258.64    123.94 o 
  -6   4   7    13913.55    14135.03    316.80 o 
  -4   4   7    11802.01    13932.70    221.79 o 
  -2   4   7     1863.45     1842.09    150.74 o 
   0   4   7     5359.05     3565.56    176.11 o 
   2   4   7     6023.45     5982.03    194.79 o 
   4   4   7      307.58      383.94    130.77 o 
   6   4   7      415.06      414.46     41.25 o 
   8   4   7       15.90       17.51     32.31 o 
  10   4   7      997.59     1102.95    152.76 o 
  12   4   7      975.92     1039.41    178.85 o 
  14   4   7      548.96      629.54    128.03 o 
  16   4   7     1775.18     2210.00    200.51 o 
 -21   5   7     1619.69     1843.64    168.02 o 
 -19   5   7      188.03      213.29     88.49 o 
 -17   5   7      135.84       84.56     41.90 o 
 -15   5   7     2734.01     3312.62    395.10 o 
 -13   5   7    16050.71    13362.39   1022.14 o 
 -11   5   7       58.86       68.05     50.77 o 
  -9   5   7     8168.75     9259.82    568.38 o 
  -7   5   7     5647.46     5835.55    216.13 o 
  -5   5   7      169.59      197.40     15.00 o 
  -3   5   7      920.24      883.36    121.75 o 
  -1   5   7    29414.80    30777.47    428.79 o 
   1   5   7      459.32      443.77     73.60 o 
   3   5   7     1347.89     1392.92    138.02 o 
   5   5   7       80.57       91.88     96.47 o 
   7   5   7     1443.90     1710.51    228.05 o 
   9   5   7       36.10       21.18    102.11 o 
  11   5   7      994.94      966.14    152.92 o 
  13   5   7     3288.58     3355.15    209.61 o 
  15   5   7      241.88      211.38    132.62 o 
 -18   6   7        8.15       14.64     67.98 o 
 -16   6   7       81.91       68.95     67.96 o 
 -14   6   7     1217.18     1230.76    109.23 o 
 -12   6   7      122.46       61.56     49.62 o 
 -10   6   7        8.89       51.70    104.20 o 
  -8   6   7     3135.35     3060.00    167.42 o 
  -6   6   7        7.86        5.29     26.33 o 
  -4   6   7     2531.70     2660.78    245.36 o 
  -2   6   7       30.06       27.46     91.23 o 
   0   6   7       33.72       26.01    101.78 o 
   2   6   7       76.04       94.94    105.97 o 
   4   6   7      677.87      702.66    167.41 o 
   6   6   7       90.53       69.49    108.87 o 
   8   6   7      620.30      548.62    118.05 o 
  10   6   7      602.12      614.97    174.42 o 
  12   6   7       11.42       48.48    111.53 o 
  14   6   7        6.97       58.46    111.85 o 
 -19   7   7     1838.17     1862.86    127.89 o 
 -17   7   7       58.40       83.75     66.21 o 
 -15   7   7     7309.49     7248.45    186.35 o 
 -13   7   7      920.86      985.64     95.82 o 
 -11   7   7     2993.97     3301.76    224.83 o 
  -9   7   7     6361.12     6342.62    280.63 o 
  -7   7   7     5438.77     4608.68    219.59 o 
  -5   7   7      789.65      747.03    130.77 o 
  -3   7   7    12124.88    13651.21    882.87 o 
  -1   7   7       51.33       62.08     98.16 o 
   1   7   7     3431.91     3368.51    211.70 o 
   3   7   7      420.94      412.53    130.45 o 
   5   7   7     1209.98     1016.95    169.18 o 
   7   7   7      451.25      464.31    147.76 o 
   9   7   7       26.62       22.55    117.65 o 
  11   7   7      253.64      402.95    197.61 o 
  13   7   7      466.52      583.89    179.17 o 
 -18   8   7     1613.08     1498.65    192.70 o 
 -16   8   7     1269.12     1479.64    200.67 o 
 -14   8   7      190.20      216.53    125.86 o 
 -12   8   7     4378.15     4990.04    302.05 o 
 -10   8   7     1970.01     1811.16    158.96 o 
  -8   8   7       78.69       14.49     99.53 o 
  -6   8   7     2698.48     2520.19    198.65 o 
  -4   8   7      541.07      501.83    155.17 o 
  -2   8   7        9.37      -21.82    105.25 o 
   0   8   7     3757.28     4034.78    236.18 o 
   2   8   7     1136.59     1188.55    167.65 o 
   4   8   7     1111.82     1279.46    171.84 o 
   6   8   7      108.81       22.71    123.53 o 
   8   8   7       23.64       28.91    124.65 o 
  10   8   7      403.73      348.83    114.91 o 
  12   8   7        7.12      -26.98    121.51 o 
 -15   9   7      480.60      397.95    171.20 o 
 -13   9   7      281.55      322.26    174.18 o 
 -11   9   7     1730.07     1836.61    184.64 o 
  -9   9   7       58.63      250.59    185.93 o 
  -7   9   7      368.40      446.35    153.56 o 
  -5   9   7     1068.63     1316.42    169.10 o 
  -3   9   7     1555.80     1724.76    374.12 o 
  -1   9   7     2307.55     2515.19    209.12 o 
   1   9   7     1951.87     1805.04    164.83 o 
   3   9   7        3.20      -30.84    117.81 o 
   5   9   7       71.33       39.94    128.36 o 
   7   9   7      425.44      498.13    167.73 o 
   9   9   7       63.11       80.85    117.41 o 
 -14  10   7       93.73      201.47    168.70 o 
 -12  10   7      974.78     1213.83    215.24 o 
 -10  10   7      955.00      756.05    141.88 o 
  -8  10   7     1055.77      930.46    166.12 o 
  -6  10   7      981.29     1100.05    168.94 o 
  -4  10   7     4146.18     4465.02    257.76 o 
  -2  10   7      197.47      275.23    182.23 o 
   0  10   7      487.74      620.20    171.60 o 
   2  10   7     1179.96     1021.94    137.13 o 
   4  10   7        1.92       11.76    116.28 o 
   6  10   7       15.35       63.05    128.28 o 
  -9  11   7      880.79      785.52    183.03 o 
  -7  11   7       65.42       60.55    120.55 o 
  -5  11   7      982.90     1697.22    196.32 o 
  -3  11   7     2922.94     2264.68    182.31 o 
  -1  11   7       48.26      107.90    116.84 o 
   1  11   7      389.36      271.21    144.14 o 
   3  11   7        1.15       38.01    128.36 o 
 -22   0   8     7485.83     6717.78    492.41 o 
 -20   0   8     5851.69     6738.08    453.35 o 
 -18   0   8     4959.74     4192.85    433.30 o 
 -16   0   8    24079.67    25606.97    553.93 o 
 -14   0   8      120.54      131.90    143.74 o 
 -10   0   8     7527.44     8330.86    545.23 o 
  -8   0   8      426.35      363.89     74.08 o 
  -6   0   8     3462.32     3643.83    134.48 o 
  -4   0   8      743.02      727.06     78.83 o 
  -2   0   8    16897.23    17299.87    252.12 o 
   0   0   8     4621.40     5478.43    143.58 o 
   2   0   8     1026.90     1060.75     93.73 o 
   4   0   8     4900.16     3991.21    273.95 o 
   6   0   8    17685.86    20232.26   1253.29 o 
   8   0   8     3853.77     4461.64    205.42 o 
  10   0   8     6828.33     6200.17    266.30 o 
  12   0   8     7111.61     7452.09    279.42 o 
  14   0   8     1512.56     1651.89    187.38 o 
 -23   1   8      683.69      775.64    177.85 o 
 -21   1   8     1048.17      989.35    438.72 o 
 -19   1   8     4364.63     4443.17    350.20 o 
 -17   1   8      150.41      150.63    122.47 o 
 -15   1   8     1033.27     1108.28    137.06 o 
 -13   1   8      825.08      897.61    158.63 o 
 -11   1   8     1966.14     1552.28    142.77 o 
  -9   1   8      162.08       58.06     46.58 o 
  -7   1   8     1190.56     1273.64     72.75 o 
  -5   1   8      111.00      109.64     46.14 o 
  -3   1   8     7686.55     8021.53    177.64 o 
  -1   1   8      174.68      162.86     37.85 o 
   1   1   8     1042.60     1007.87     69.86 o 
   3   1   8     8977.78     9311.95    420.18 o 
   5   1   8      106.82      147.20     51.08 o 
   7   1   8     1183.96     1106.41     77.52 o 
   9   1   8     6616.89     6084.13    182.39 o 
  11   1   8       94.73       92.84     55.33 o 
  13   1   8       27.83       68.52     58.38 o 
  15   1   8     2081.89     2034.30    184.00 o 
 -22   2   8     4324.20     4298.76    331.69 o 
 -20   2   8     2143.88     1892.17    192.98 o 
 -18   2   8      782.67      701.25    360.91 o 
 -16   2   8     2934.79     2614.21    165.24 o 
 -14   2   8     2150.35     1959.37    131.55 o 
 -12   2   8      341.63      292.76     77.65 o 
 -10   2   8     1577.80     1431.11    135.44 o 
  -8   2   8       47.65       37.56     52.30 o 
  -6   2   8      375.14      429.14     80.89 o 
  -4   2   8      346.59      325.59     74.84 o 
  -2   2   8     1123.55     1020.04    204.65 o 
   0   2   8     1070.06      952.04     53.06 o 
   2   2   8      646.44      780.74     53.59 o 
   4   2   8     3536.46     3719.49    274.47 o 
   6   2   8     3614.83     3178.00     99.97 o 
   8   2   8     1320.52     1101.74     96.39 o 
  10   2   8     2046.50     1902.24    154.29 o 
  12   2   8     1366.24     1283.97    148.49 o 
 -21   3   8     1801.19     1650.72    162.50 o 
 -19   3   8    16505.11    17711.39    450.57 o 
 -17   3   8     5291.10     5901.61    768.89 o 
 -15   3   8     1676.38     1584.06    266.94 o 
 -13   3   8     2336.18     2340.35    182.35 o 
 -11   3   8     4493.86     4415.77    249.60 o 
  -9   3   8       59.13       72.73     86.97 o 
  -7   3   8     2760.65     2835.94    156.11 o 
  -5   3   8      158.15      159.93     56.29 o 
  -3   3   8    14406.80    14276.72    132.55 o 
  -1   3   8     2313.85     2253.45    154.00 o 
   1   3   8      235.78      208.67     70.77 o 
   3   3   8    13631.65    16453.72   1053.18 o 
   5   3   8      461.73      567.46    114.02 o 
   7   3   8     6449.18     6617.61    262.91 o 
   9   3   8    16109.54    15956.55    357.37 o 
  11   3   8     1118.87     1115.43    153.80 o 
  13   3   8     2103.42     2099.52    201.71 o 
 -20   4   8      305.13      446.90    254.43 o 
 -18   4   8       53.28       15.39     40.23 o 
 -16   4   8     4337.23     4164.50    251.96 o 
 -14   4   8      255.37      229.87     99.72 o 
 -12   4   8      539.74      589.52    158.88 o 
 -10   4   8      963.66      941.68    127.07 o 
  -8   4   8       34.04       33.94     31.53 o 
  -6   4   8     1557.76     1536.73     54.92 o 
  -4   4   8      502.27      408.61     71.91 o 
  -2   4   8     4806.19     5363.60    384.43 o 
   0   4   8      381.50      427.75    117.89 o 
   2   4   8       17.38        3.46     79.96 o 
   4   4   8     1117.40     1108.50    105.89 o 
   6   4   8     2928.13     2927.48    177.07 o 
   8   4   8       39.70        9.26     81.25 o 
  10   4   8      632.11      667.87    139.87 o 
  12   4   8      133.23       92.85    107.74 o 
  14   4   8        6.87      165.24    112.49 o 
 -19   5   8     1432.55     1599.65    280.43 o 
 -17   5   8     2191.31     2381.79    137.67 o 
 -15   5   8      598.53      708.84    269.34 o 
 -13   5   8     6205.34     5759.86    427.39 o 
 -11   5   8       10.18       51.61     45.64 o 
  -9   5   8        3.94        7.76     31.60 o 
  -7   5   8        2.66      148.33    134.72 o 
  -5   5   8      885.87      710.15    123.85 o 
  -3   5   8        8.00       -4.83     93.25 o 
  -1   5   8       99.64      138.99     88.98 o 
   1   5   8     5806.86     5886.93    245.52 o 
   3   5   8      926.96     1054.31    128.36 o 
   5   5   8     3544.26     4012.79    235.45 o 
   7   5   8     2198.53     1508.55    144.54 o 
   9   5   8      450.42      665.70    145.67 o 
  11   5   8      715.28      565.36    154.21 o 
  13   5   8     1410.64     1209.89    150.90 o 
 -18   6   8     1340.04     1293.39    196.00 o 
 -16   6   8     5396.16     5404.50    262.51 o 
 -14   6   8      655.59      748.24    162.02 o 
 -12   6   8      141.75      135.76    109.19 o 
 -10   6   8     5457.41     5821.94    293.59 o 
  -8   6   8      270.28      180.05     88.98 o 
  -6   6   8      401.89      332.16    156.30 o 
  -4   6   8      148.19      110.96     89.54 o 
  -2   6   8     4521.72     4721.81    230.86 o 
   0   6   8     3515.83     3368.51    190.28 o 
   2   6   8       39.60      109.92    113.86 o 
   4   6   8     2034.12     2182.38    186.66 o 
   6   6   8     4176.87     3386.87    170.55 o 
   8   6   8     1413.55     1395.90    163.87 o 
  10   6   8     3943.53     3795.94    233.84 o 
  12   6   8     3024.33     3714.53    242.06 o 
 -17   7   8       62.97       41.63    114.91 o 
 -15   7   8       21.41       48.07     69.25 o 
 -13   7   8       10.29       52.66     86.48 o 
 -11   7   8     1181.52     1237.59    168.22 o 
  -9   7   8      619.44      667.23    140.68 o 
  -7   7   8      301.13      351.57    167.49 o 
  -5   7   8        1.37       58.70    103.88 o 
  -3   7   8     2492.04     3143.13    220.15 o 
  -1   7   8       48.22       24.00    106.05 o 
   1   7   8     1241.79      936.42    101.38 o 
   3   7   8     2082.45     2376.77    196.96 o 
   5   7   8      307.88      425.25    166.28 o 
   7   7   8      496.08      273.86    139.87 o 
   9   7   8     1210.68     1215.44    158.55 o 
 -16   8   8      493.73      627.05    181.58 o 
 -14   8   8     2186.09     2195.27    240.53 o 
 -12   8   8        7.10       55.40    121.19 o 
 -10   8   8      592.51      565.28    160.65 o 
  -8   8   8      141.73        9.82    117.41 o 
  -6   8   8      207.33      104.84    113.46 o 
  -4   8   8       27.13       23.51    104.20 o 
  -2   8   8     1330.47     1182.75    164.27 o 
   0   8   8     4870.69     5172.19    255.51 o 
   2   8   8      476.23      343.20    141.08 o 
   4   8   8      511.88      412.85    117.00 o 
   6   8   8     1792.37     2012.88    201.07 o 
   8   8   8      492.19      584.21    165.48 o 
 -13   9   8     4866.54     4319.91    249.95 o 
  -9   9   8       90.65      168.22    132.79 o 
  -7   9   8     2025.23     2220.23    212.75 o 
  -5   9   8     1015.81      965.98    165.88 o 
  -3   9   8     1795.46     1764.54    177.64 o 
  -1   9   8      628.31      460.60    164.51 o 
   1   9   8     1777.98     2117.48    235.21 o 
   3   9   8      911.99     1003.02    180.78 o 
   5   9   8      195.32      329.67    120.63 o 
 -10  10   8     2856.15     2889.31    243.83 o 
  -8  10   8       67.32       48.15    122.64 o 
  -6  10   8      246.52      267.18    114.02 o 
  -4  10   8      162.40       17.72    134.56 o 
  -2  10   8      820.43      809.19    186.09 o 
   0  10   8      201.56      168.30    228.85 o 
   2  10   8     1536.98     1495.18    163.55 o 
 -21   1   9     2626.61     2812.97    243.15 o 
 -19   1   9      223.03      202.44    236.90 o 
 -17   1   9       21.21       41.85     70.32 o 
 -15   1   9     5927.51     5677.01    803.88 o 
 -13   1   9     7769.36     5645.21    162.34 o 
 -11   1   9     2751.56     2639.60    229.29 o 
  -9   1   9     7905.66     7504.33    189.57 o 
  -7   1   9     8938.31     9322.86    245.20 o 
  -5   1   9     1540.94     1685.19     79.16 o 
  -3   1   9    12193.62    13273.19    606.22 o 
  -1   1   9    12259.49    13144.83    225.12 o 
   1   1   9     1896.90     1955.25     93.89 o 
   3   1   9      900.25      883.76     61.05 o 
   5   1   9     3239.47     3079.25    114.35 o 
   7   1   9      729.67      642.19    103.88 o 
   9   1   9      986.94      951.24    118.29 o 
  11   1   9        1.72       36.64     79.08 o 
 -20   2   9        1.21       30.94     71.70 o 
 -18   2   9     2844.15     2881.66    251.24 o 
 -16   2   9      545.81      669.11    234.00 o 
 -14   2   9      260.58      289.12     85.03 o 
 -12   2   9    11281.88    11132.16    228.80 o 
 -10   2   9     8157.63     8697.49    189.99 o 
  -8   2   9      932.75      942.28     76.19 o 
  -6   2   9     8269.36     7933.98    244.11 o 
  -4   2   9     3850.28     4425.93    533.92 o 
  -2   2   9     4097.19     3699.49    136.13 o 
   0   2   9     6264.58     6461.17    138.34 o 
   2   2   9     5626.67     5987.99    216.05 o 
   4   2   9       17.57       33.98     71.83 o 
   6   2   9      711.46      683.82     86.81 o 
   8   2   9       93.84      107.58     83.58 o 
  10   2   9      519.48      790.03    140.68 o 
  12   2   9        8.56       11.03     73.52 o 
 -19   3   9      310.23      321.69    122.36 o 
 -17   3   9      183.03      119.26     85.33 o 
 -15   3   9       21.65       67.83     61.86 o 
 -13   3   9       46.13       24.28     69.49 o 
 -11   3   9      216.95      200.63     62.54 o 
  -9   3   9      848.61      690.76     66.65 o 
  -7   3   9       66.76       60.12     39.18 o 
  -5   3   9      522.24      467.12    106.94 o 
  -3   3   9      124.66       53.15     83.18 o 
  -1   3   9      201.02      205.58     96.95 o 
   1   3   9        4.19      -15.94     70.54 o 
   3   3   9     2322.36     2534.44    168.62 o 
   5   3   9       48.19      117.57     82.05 o 
   7   3   9      209.03      200.59     91.64 o 
   9   3   9      155.15      255.02    116.84 o 
  11   3   9        8.97       51.94    126.83 o 
 -18   4   9     1141.24     1228.17    116.57 o 
 -16   4   9     1463.34     1533.74    110.45 o 
 -14   4   9     2297.50     2231.10    191.81 o 
 -12   4   9     7405.17     6553.83    289.73 o 
 -10   4   9     4732.97     3933.64    217.82 o 
  -8   4   9      968.22     1089.82    141.08 o 
  -6   4   9     9157.89     9278.47    314.13 o 
  -4   4   9     6118.64     6680.90    262.51 o 
  -2   4   9     3288.10     3130.32    169.75 o 
   0   4   9     8851.12     8764.64    353.18 o 
   2   4   9     1974.74     2458.50    178.12 o 
   4   4   9      121.70       43.89    115.39 o 
   6   4   9     1460.07     1247.09    119.58 o 
   8   4   9      715.32      734.31    146.47 o 
  10   4   9      442.86      348.35    131.01 o 
 -17   5   9       59.76       52.74    121.75 o 
 -15   5   9     1851.18     1957.48    199.78 o 
 -13   5   9     2087.86     2021.90    175.22 o 
 -11   5   9     1043.06      816.04    122.16 o 
  -9   5   9     4618.14     5458.70    287.96 o 
  -7   5   9     2737.60     3184.43    221.77 o 
  -5   5   9       44.78      108.39    105.57 o 
  -3   5   9     6812.07     7249.73    321.13 o 
  -1   5   9     3701.85     3820.50    225.79 o 
   1   5   9       98.31       47.51    100.09 o 
   3   5   9     1463.28     1824.53    206.55 o 
   5   5   9     1991.51     2046.14    179.41 o 
   7   5   9     2450.13     2051.05    197.93 o 
   9   5   9      793.61      737.37    148.41 o 
 -16   6   9      686.09      601.60    142.69 o 
 -14   6   9       13.02       18.52    118.21 o 
 -12   6   9      114.15       55.56     86.81 o 
 -10   6   9      581.86      700.65    182.47 o 
  -8   6   9      967.20      798.32    127.63 o 
  -6   6   9      144.31       79.56    115.07 o 
  -4   6   9     2119.14     2093.40    178.28 o 
  -2   6   9       39.95       49.44     90.51 o 
   0   6   9       99.54      105.73    110.00 o 
   2   6   9       94.40       28.83    137.78 o 
   4   6   9     1530.02     1271.81    153.00 o 
   6   6   9        4.81       93.09    118.45 o 
   8   6   9       22.12       81.73    106.45 o 
 -15   7   9     2424.34     2756.04    216.29 o 
 -13   7   9     3063.85     3230.90    235.94 o 
 -11   7   9      240.58      263.32    200.91 o 
  -9   7   9     4368.90     5082.97    266.46 o 
  -7   7   9     2859.63     3359.01    205.50 o 
  -5   7   9      331.65      477.11    160.41 o 
  -3   7   9     4565.40     5450.00    253.41 o 
  -1   7   9     3378.61     3115.75    183.60 o 
   1   7   9       88.53       -3.14    127.31 o 
   3   7   9     2655.32     2775.13    214.68 o 
   5   7   9       68.82      146.80    105.73 o 
   7   7   9       12.62       12.56     89.38 o 
 -12   8   9     1640.90     1743.60    199.14 o 
 -10   8   9     1509.80     1518.94    193.26 o 
  -8   8   9      610.15      792.61    175.79 o 
  -6   8   9     2212.50     2342.23    215.16 o 
  -4   8   9     1349.99     1201.19    138.91 o 
  -2   8   9       27.57       69.98    117.73 o 
   0   8   9     1423.67     1397.99    197.04 o 
   2   8   9      333.64      240.69    157.10 o 
   4   8   9      327.59      460.44    159.76 o 
  -7   9   9      267.09      372.83    408.26 o 
  -5   9   9     2626.67     3156.09    238.03 o 
  -3   9   9       19.84       34.38    125.06 o 
  -1   9   9      105.51       43.89    118.13 o 
 -18   0  10     1298.36     1054.71    138.58 o 
 -16   0  10    10655.38    11159.13    420.66 o 
 -14   0  10     2486.57     2306.47    179.41 o 
 -12   0  10     4101.63     5417.31    218.22 o 
 -10   0  10     6646.33     5477.46    173.53 o 
  -8   0  10      119.75      166.93    111.93 o 
  -6   0  10      361.97      496.27     97.84 o 
  -4   0  10        6.76       18.76     47.91 o 
  -2   0  10      384.74      364.46     70.14 o 
   0   0  10     1714.91     1681.68    125.22 o 
   2   0  10      231.93      190.84     50.89 o 
 -17   1  10     1319.87     1130.77    117.70 o 
 -15   1  10      100.58      107.27     68.78 o 
 -13   1  10     1944.70     1760.46    159.44 o 
 -11   1  10       95.37       60.15     53.31 o 
  -9   1  10      379.41      263.13     60.23 o 
  -7   1  10      267.31      349.11     58.99 o 
  -5   1  10       64.15       43.84     50.07 o 
  -3   1  10      594.19      675.12    120.95 o 
  -1   1  10        4.09      -13.77     70.62 o 
   1   1  10     3168.06     3158.10    149.13 o 
   3   1  10       67.52       64.42     67.16 o 
   5   1  10      301.38      260.82     92.44 o 
 -18   2  10     1867.51     1652.37    153.75 o 
 -16   2  10     3284.86     3201.48    131.56 o 
 -14   2  10      403.81      479.44    107.43 o 
 -12   2  10      359.03      298.50     94.87 o 
 -10   2  10     2000.27     1863.10    149.94 o 
  -8   2  10      237.55      321.54    107.10 o 
  -6   2  10       59.84       68.04     77.22 o 
  -4   2  10      403.52      159.52    168.70 o 
  -2   2  10      391.08      391.27     95.42 o 
   0   2  10     2017.69     1883.15    117.97 o 
   2   2  10       77.39      151.71     95.91 o 
   4   2  10      237.15      341.91    105.25 o 
   6   2  10     1574.84     1394.93    129.64 o 
   8   2  10      417.41      359.70    124.49 o 
 -17   3  10     1587.58     1422.15    168.54 o 
 -15   3  10     1471.60     1490.84    168.86 o 
 -13   3  10    12514.86    12632.57    477.35 o 
 -11   3  10      863.02      826.83    114.02 o 
  -9   3  10      197.58       98.72     86.89 o 
  -7   3  10     1380.03     1344.93    124.01 o 
  -5   3  10      172.83      249.79     97.44 o 
  -3   3  10     2377.28     1539.23    120.71 o 
  -1   3  10     1190.59      917.42     97.03 o 
   1   3  10     3587.94     3678.86    175.46 o 
   3   3  10     2039.67     2101.70    147.84 o 
   5   3  10     1356.55     1463.38    175.62 o 
   7   3  10     1864.90     1709.86    149.86 o 
 -16   4  10     1813.21     1666.14    156.70 o 
 -14   4  10      282.73      173.85    134.80 o 
 -12   4  10      263.49      172.48    119.18 o 
 -10   4  10     1851.77     1540.68    136.89 o 
  -8   4  10        1.15       43.40     86.00 o 
  -6   4  10       63.39       36.88     81.73 o 
  -4   4  10        0.96       18.76     63.21 o 
  -2   4  10      302.78      306.40    109.92 o 
   0   4  10      913.48     1027.34    127.55 o 
   2   4  10      144.75      119.26     91.64 o 
   4   4  10       88.31       65.55     69.09 o 
   6   4  10     1103.11     1015.34    139.55 o 
 -15   5  10      660.97      501.35    279.90 o 
 -13   5  10      967.74      912.19    131.26 o 
 -11   5  10     1373.06     1077.74    172.16 o 
  -9   5  10       43.72       62.08    121.35 o 
  -7   5  10     1033.64     1009.30    149.53 o 
  -5   5  10       99.19      151.31    127.23 o 
  -3   5  10      317.31      301.97     83.83 o 
  -1   5  10      219.01      126.10     96.23 o 
   1   5  10       40.90       30.60     44.13 o 
   3   5  10     2696.11     2890.04    194.39 o 
   5   5  10       23.31       -7.73     95.91 o 
 -12   6  10      498.72      525.75    170.39 o 
 -10   6  10     2760.57     2995.20    211.30 o 
  -8   6  10       39.84      124.17    111.93 o 
  -6   6  10     1175.58     1296.29    172.65 o 
  -4   6  10     1310.17     1374.24    190.68 o 
  -2   6  10      114.73       71.83     92.85 o 
   0   6  10     2311.95     2165.71    169.50 o 
   2   6  10       36.28      154.37    112.65 o 
  -9   7  10        0.08       56.45    109.35 o 
  -7   7  10      565.33      451.58    152.68 o 
  -5   7  10      194.54      217.26    217.50 o 
  -3   7  10     1767.35     1686.99    178.85 o 
  -1   7  10     1164.13     1035.31    131.74 o 
 -13   1  11     1247.14     1218.90    131.42 o 
 -11   1  11      449.83      321.37    106.21 o 
  -9   1  11     4920.27     3942.17    180.13 o 
  -7   1  11     4481.32     5212.85    190.04 o 
  -5   1  11     1014.47      947.21    100.41 o 
 -12   2  11     3585.05     3577.72    178.04 o 
 -10   2  11      775.85      782.70    126.99 o 
  -8   2  11      214.64      246.81    111.29 o 
  -6   2  11    11999.18    18545.91    379.35 o 
  -4   2  11     1658.83     1877.52    148.00 o 
  -2   2  11      790.09     1108.91    134.07 o 
   0   2  11     3434.23     3826.06    172.89 o 
   2   2  11     3476.89     4086.23    206.47 o 
 -11   3  11        7.02       66.43     90.11 o 
  -9   3  11        1.84       83.34    116.60 o 
  -7   3  11      140.93       67.32     85.20 o 
  -5   3  11      376.92      429.28    151.95 o 
  -3   3  11       47.80       58.94     81.09 o 
  -1   3  11      734.03      783.35    132.87 o 
   1   3  11        1.56       -5.88     81.57 o 
 -10   4  11     2736.12     2982.24    181.18 o 
  -8   4  11      731.98      696.54    180.05 o 
  -6   4  11     3566.31     5075.56    239.16 o 
  -4   4  11     5057.29     6139.29    261.46 o 
  -2   4  11      402.94      355.36     74.81 o 
   0   4  11     3107.25     3723.71    201.63 o 
  -5   5  11       67.05       73.36     88.34 o 
                                                 
